# Supplementary material for: Evolution of Animal Parasitism in Nematodes of the Suborder Spirurina
Source: Ecol Evol. 2026 Apr 7;16(4):e73422. doi: 10.1002/ece3.73422 (PMC13058234; doi:10.1002/ece3.73422)
Supplement: Supplementary file 1 — Supporting Information 1: Sequence alignment for Figure 2. This file contains the aligned nucleotide sequences of all nematode species used for the phylogenetic analysis of the suborder Spirurina shown in Figure 2. [file ECE3-16-e73422-s001.fas]

>Buzionema lutgardae
ACATCACCAAAGCTCAGATTCAGACGAGCGCATCTATTAGACTAAAACCAATCGGGCTTG
CCCGTTTTGGTGACTCTGAATAGCTACGCTGATCGCATGGTCATGCACCGGCGACGTGTC
TATCAAGTGTCTGCCTTATCAACTTTCGATGGTAGTTTATGTGCCTACCATGGTTGTTAC
GGGTAACGGAGAATAAGGGTTCGACTCCGGAGAGGGAGCCTGAGAAACGGCTACCACATC
CAAGGAAGGCAGCAGGCGCGCAAATTACCCACTCTCGGCATGAGGAGGTAGTGACGAAAA
ATAACGAGACCGTTCTCTATGAGGCCGGTTATCGGAATGGGTACAACTTAAACCCGTTAA
CGAGGATCTATGAGAGGGCAAGTCTGGTGCCAGCAGCCGCGGTAATTCCAGCTCTCAAAG
TGTATATCGTCATTGCTGCGGTTAAAAAGCTCGTAGTTGGATCTGCGCTTGAGGACTTGG
TCCACCCGTTGGGTGAGAACTGGCCTCGGTATTGTGCTGGTTTTCCCTGCGTTGCCTTTA
CCGGTCGCGTAGGGTGGCTAGCGGGTTTACTTTGAAAAAATTAGAGTGCTTAAAGCGGGC
ATTTGTCTGAATATTTGTGCATGGAATAATAGAATAGGATCTCGGCTCTATTTTGTTGGT
TTTCTGATCTGAGATAATGGTTAAGAGGGACAGACGGGGGCATTAACGGATAGAGTTAAC
GAAACACTGGCATTCATCCGAGCCTTCGTTGTCGGTTGT--AGTGCAGGAG-CCTTGCAG
CTTGACTATGA-TGGTGCTTTTGTCACTGGTATGCGCTGAGAAGTTTGCTATGGTCGCTG
CCGC--A-GATCGCCATAC-TGAGTGTGGAATGTTTCGG-TGATTGGCGTATCCGTGCGG
AC-G------TACGCCCGATGTGTGCAGTTGCTG-GCATT-GGTTGTTGAGCGGTCGCGT
GCGACTTCCTACA--CCTGGTCCACTGGCGA-GTCGCTGGCACTAGCATCTCGGTGTAAA
AGTTAGCCACCTATCCGACCCGTCTTGAAACACGGACCAAGGAGTTTAGCATATGCGCGA
GTCATTGGGCG--AAACCCAGAGGCGTAATGAAAGTAGAGGTTTA-GCGATTATATGGGA
TCC--GCGC--GGCGCACCATAGCCCCGTCCCCGTTGCTTGCAATAGGACGGAGGTAAAG
CGCATACGCTGAGACCCGAAAGATGGTGAACTATG
>Buzionema validum
ACAGCACCAAAGCTCAGATTCTGACGAGCGCATCTATTAGACTAAAACCAATCGGGCTTG
CCCGT-GTGGTGACTCTGAATAGCTAAGCTGATCGCATGGTCATGCACCGGCGACGTGTC
TATCAAGTGTCTGCCTTATCAACTTTCGATGGTAGTTTATGTGCCTACCATGGTTGTTAC
GGGTAACGGAGAATAAGGGTTCGACTCCGGAGAGGGAGCCTGAGAAACGGCTACCACATC
CAAGGAAGGCAGCAGGCGCGCAAATTACCCACTCTCGGCATGAGGAGGTAGTGACGAAAA
ATAACGAGACCGTTCTCTATGAGGCCGGTTATCGGAATGGGTACAACTTAAACCCGTTAA
CGAGGATCTATGAGAGGGCAAGTCTGGTGCCAGCAGCCGCGGTAATTCCAGCTCTCAAAG
TGTATATCGTCATTGCTGCGGTTAAAAAGCTCGTAGTTGGATCTGCGCTTGAGGACTTGG
TCCACCCG-TGGGTGAGAACTGGCCTCGGTATTGTGCTGGTTTTCCCTGCGTTGCCTTTA
CCGGTCGCGTAGGGTGGCTAGCGGGTTTACTTTGAAAAAATTAGAGTGCTTAAAGCGGGC
ATT-GTCTGAATATTTGTGCATGGAATAATAGAATAGGATCTCGGCTCTATTTTGTTGGT
TTTCTGATCTGAGATAATGGTTAAGAGGGACAGACGGGGGCATTAACGGATAGAGTTAAC
GAAACACTGGCATTCATCCGAGCCTTCGTTGTCGGTTGT--AGCGCAGGAG-CCGTGTAG
CCTGACTGTGA-TGGTGCTTTTGTCACTGGTATGCGCTGAGGAGTTTGCTGTGGTCGCTG
CCGC--A-GATCGCCATAC-TGGGTGTGGAATGTTTGGG-TGTTTGGCGTATCCGCGCGA
AC-GCTGCTTTACGCCGGCTAGGCGTAGCTGCTG-GTATT-GGTTGTTGGGCGGTCGCAT
GCGACTTCTTACA--CCTAGTCCACGGGTGG-GTCGCTGGCGTTAGCATCTCGGTGTAAA
AGTTGGCCACCTATCCGACCCGTCTTGAAACACGGACCAAGGAGTTTAGCATATGCGCAA
GTCATTGGGTG--AAATCCAAAGGCGTAATGAAAGTAAAGGTTTA-GTGACTATATGGGA
TCC----AC--GGCGCACCATAGCCCCGTCCTCGTTGCTTGCAATAGGGCGGAGGTAGAG
CGCATACGCTGAGACCCGAAAGATGGTGAACTATG
>Leidynema appendiculata
ACATCACCAAAGCTCCGATTTTGACGAGCGCATCTATTAGACTAAAACCAATCAGGCTCG
CCTGTTTTGGTGACTCTGAATAGCTACGCTGATCGCACGGTCATGTACCGGCGACGTGTC
TATCAAGTGTCTGCCTTATCAACTTTCGATGGTAGTTTATGTGCCTACCATGGTTGTTAC
GGGTAACGGAGAATAAGGGTTCGACTCCGGAGAGGGAGCCTGAGAAACGGCTACCACATC
CAAGGAAGGCAGCAGGCGCGCAAATTACCCACTCTCGGCATGAGGAGGTAGTGACGAAAA
ATAACGAGACCGTTCTCTATGAGGCCGGTTATCGGAATGGGTACAATCTAAACCTGTTAA
CGAGGATCTATGAGAGGGCAAGTCTGGTGCCAGCAGCCGCGGTAATTCCAGCTCTCAAAG
TGTATATCGTCATTGTTGCGGTTAAAAAGCTCGTAGTTGGATCTGCGCTTGAGGACTTGG
TCCACCCGTTGGGTGCGAACTGACCTCGGTAGTGTGCTGGTTTTCCCTACGTTGCCTTTA
CCGGTCGCGTAGGGTGGCTAGCGAGTTTACTTTGAAAAAATTAGAGTGCTTCAAGCGGGC
ATTTGTCTGAATATTTGTGCATGGAATAATAGAATAGGATCTCGGTTCTATTTTGTTGGT
TTTCTGATCTGAGATAATGGTTAAGAGGGACAGACGGGGGCATTAGCGGATAGAGTTAAC
GAAACTTTGGTATTCATCCGGGTTCTCGTTGCTGGTTGT----GGTAGATG-TTTGGTGG
CTTGACAGTGC-TGGTGTATTTGCCATTGGTATGCGCTGAGAAATTCGCTGTGGTCGTTG
AAAC--ATGATCGCCTGAT-TGTGTCGGGAAAGTTTTGG-TGT--GGCGTATCCGCGTGG
AT-GCTGCTCTACGCTAGCTAGGCGTAGCTGCTGTATGTT-GGTTATTGGGCGGTCGCAT
GCGACTTCCTATA--TCTGGCCTGC-GGTGG-GTTGCTAGCGTTGGCGTCTCAGTGTGAA
AGTTGACCACCTATCCGACCCGTCTTGAAACACGGACCAAGGAGTTTAGCATATGCGCGA
GTCATTGGGTT--AAACCTAAAGGCGTAATGAAAGTGGAGATCAATGCAGTTATATGGGA
TCC--GCGC--GGCGCACCATAGCCCCGTCCTCGTTGCTTGCAATAGGGCGGAGGAAGAG
CGCATACGCTGAGACCCGAAAGATGGTGAACTATG
>Leidynema portentosae
ACAGCACCAAAGCTCCGATTTTGACGAGCGCATCTATTAGACTAAAACCAATCAGGCTTG
CCTGT-GTGGTGACTCTGAATAGCTAAGCTGATCGCATGGTCTTGTACCGGCGACGTGTC
TATCAAGTGTCTGCCTTATCAACTTTCGATGGTAGTTTATGTGCCTACCATGGTTGTTAC
GGGTAACGGAGAATAAGGGTTCGACTCCGGAGAGGGAGCCTGAGAAACGGCTACCACATC
CAAGGAAGGCAGCAGGCGCGCAAATTACCCACTCTCGGCATGAGGAGGTAGTGACGAAAA
ATAACGAGACCGTTCTCTATGAGGCCGGTTATCGGAATGGGTACAATTTAAACCTGTTAA
CGAGGATCTATGAGAGGGCAAGTCTGGTGCCAGCAGCCGCGGTAATTCCAGCTCTCAAAG
TGTATATCGTCATTGCTGCGGTTAAAAAGCTCGTAGTTGGATCTGCGCTTGAGGACTTGG
TCCACCCG-TGGGTGAGAACTGGCCTCGGTAT-GTGCTGGTTTTCCCTGCGTTGCCTTTA
CCGGTCGCGTAGGGTGGCTAGCGAGTTTACTTTGAAAAAATTAGAGTGCTTAAAGCGGGC
ATT-GTCTGAATATTTGTGCATGGAATAATAGAATAGGATCTCGGTTCTATTTTGTTGGT
TTTCTGATCTGAGATAATGGTTAAGAGGGACAGACGGGGGCATTAACGGATAGAGTTAAC
GAAACTCTGGCATTCATCCGAGTCTTCGTTGCTGCTTGT----GGTAGAAA-CTTAGTGG
GCTGATAGTGC-TGGTGTATTTGCCACTGGTATGCGCTGAGAAATTCGCTGTGGTCGTTG
CAAC--AAGATCGCCCGAC-TGAATCGGGAAAGTTTTGG-TGT--AACGTATCCGCGTGA
AT-GCTGCTCTGCGCTTGCTAGGCGCAGTTGCTGCATGTT-GGTTATTGGGCGGTCGCAT
GCGACTTCTTATA--TCTGGCCTAT-GGTGA-GTTGCTGGCGTTAGCATCTCGGTGTGAA
AGTTGACCACCTATCCGACCCGTCTTGAAACACGGACCAAGGAGTTTAGCATATGCGCAA
GTCATTGGGTG--AAACCTAAAGGCGTAATGAAAGTAAAGATCAATGCGGTTATATGGGA
TCC--GCGC--GGCGCACCATAGCCCCGTCCCTATTGCTTGCAAAAGGGCGGAGGTAGAG
CGCATACGCTGAGACCCGAAAGATGGTGAACTATG
>Krefftascaris sharpiloi
ACATCACCAAAGCTCCGACTCTGACGAGCGCATCTATTAGATTAAAACCAATCGGGCCTG
CCCGTTTTGGTGACTCTGAATAACTATGCTGATCGCATGGTCTCGCACCGGCGACGTGTC
TATCAAGTGTCTGCCTTATCAACTGTCGATGGTAGTTTATGTGCCTACCATGGTTGTAAC
GGGTAACGGAGAATAAGGGTTCGACTCCGGAGAGGGAGCCTGAGAAACGGCTACCACATC
CAAGGAAGGCAGCAGGCGCGCAAATTACCCACTCTCGGCATGAGGAGGTAGTGACGAAAA
ATAACGAGACCGTTCTCTATGAGGCCGGTTATCGGAATGGGTACAATTTAAACCCGTTAA
CGAGGATCTATGAGAGGGCAAGTCTGGTGCCAGCAGCCGCGGTAATTCCAGCTCTCAAAG
TGTATATCGTCATTGCTGCGGTTAAAAAGCTCGTAGTTGGATCTGCGCCTCAGGACTCGG
TCCGCCCACTGGGCGAGAACTGGCCTGGGTATACTGTTGGTTTTCCCTACGTTGCCTTCA
TCGGTCGCGTAGGGTGGCTAGCGAGTTTACTTTGAAAAAATTAGAGTGCTTCACGCGGGC
T-TTGTCTGAATACTCGTGCATGGAATAATAGAATAGGATCTCGGTTCTATTTTGTTGGT
TTTCTGATCTGAGATAATGGTTAAGAGGGACGGACGGGGGCATTAACGGATAGAGTTGAC
GGAACCGTGGCATTCAACCGATCCAGCGGCGGCCT---CCCTTGAGGACAG-AGTAGCTG
CAGCTTGC-TGTGGGTGTATTTGCCGTCGGTATGCGCTGAGAGGTTTGCCACGTGCGCTG
ATGGGCTAGCGGACCATTCCCGGGCGTGGAACCCTTCGCGCTTTGGGCGTATCGTT----
-GTGAA--TTTGTCTTCGC---ATGGTGCGTCGTTGCGGTGTT-TATTGGGCGGTCGCGT
GCG-ACTCTTGTAGTTACAACCCGCGT-----CTTGATCGAGATGGCATCTCGGTGTGAA
CGTTGACCACCTATCCGACCCGTCTTGAAACACGGACCAAGGAGTCTAGCATATGCGCGA
GTCACTGGGTGGTAAACCTAAAGGCGTAATGAAAGTAAACGTTGATGCAACTATATGGGA
TCCGTCCGCACGGCGCACCATAGCCCCGTCCTCGTTGCTTGCAACAGGGCGGAGGTAGAG
CGCATACGCTGGTACCCGAAAGATGGTGAACTATG
>Heterocheilus tunicatus
ACATCACCAAAGCTCCGACTCTGACGAGCGCATCTATTAGATTAAAACCAATCGGGTCTG
CCCGTATTGGTGACTCTGAATAACTATGCTGATCGCATGGTCTCGCACCGGCGACGTGTC
TATCAAGTGTCTGCCTTATCAACTTTCGATGGTAGTTTATGTGCCTACCATGGTTGTAAC
GGGTAACGGAGAATAAGGGTTCGACTCCGGAGAGGGAGCCTGAGAAACGGCTACCACATC
CAAGGAAGGCAGCAGGCGCGCAAATTACCCACTCTCGGCATGAGGAGGTAGTGACGAAAA
ATAACGAGACCGTTCTCTATGAGGCCGGTTATCGGAATGGGTACAATTTAAACCCGTTAA
CGAGGATCTATGAGAGGGCAAGTCTGGTGCCAGCAGCCGCGGTAATTCCAGCTCTCAAAG
TGTATATCGTCATTGCTGCGGTTAAAAAGCTCGTAGTTGGATCTGCGCCTCAGGACTCGG
TCCGCCCACTGGGCGAGAACTGGCCTGGGTATACTGTTGGCTTTCCCTACGTTGCCTTTA
CCGGTCGCGTAGGGTGGCTAGCGAGTTTACTTTGAACAAATTAGAGTGCTCCAAGCGGGC
T-ATGTCTGAATACTCGTGCATGGAATAATAGAATAGGATCTCGGTTCTATTTTGTTGGT
TTTCTGATCTGAGATAATGGTTAAGAGGGACGGACGGGGGCATTAACGGATAGAGTTGAC
GAAACCGCGGCATTCAGCCGGTCCCGCGGCGGCCT---ACCTTGAGGGCAG-AGTAGCTG
TAGCGTGT-TGTAGGTGTATTTGCCGTCGGTATGCGCTGAGAGCTTCGCAACGTACGTTG
ATGAGTTAGTGGACCATTCCCGGGCGTGGAACCCTCCGCGCTTTTGGCGTATTGGT----
-GTGGAGATTCGTCTCCGC---ATGATGCGTCGCTGCGGTTTT-TATTGGGCGGTCGCAT
GCG-ACACCTATAGTTATCGCTTATGT-----CTTGATCGAGATGGCATCTCGGTGTGAA
CGTTGACCACCTATCCGACCCGTCTTGAAACACGGACCAAGGAGTCTAGCATATGCGCAA
GTCATTTGGTGGTAAACCTAAAGGCGTAATGAAAGTAAATGTCGATACAACTATATGGGA
TCCGTCCGCGCGGCGCACCATAGCCCCGTCCCCGTCGCTTGCGATAGGGCGGAGGTAGAG
CGTATACGCTGGTACCCGAAAGATGGTGAACTATG
>Ichtyobronema hamulatum
ACATCACCAAAGCTCCGACTTCAACGAGCGCATTTATTAGACCAAAACCAATCGGGCTTG
CTCGTGTTGGTGACTCTGAATAACTA-GCTGATCGCACGGTCTTGCACCGGCGACGTGTC
TTTCAAGTATCTGCCTTATCAACTTTCGATGGTAGTTTATGTGCCTACCATGGTTGTAAC
GGGTAACGGAGAATAAGGGTTCGACTCCGGAGAGGGAGCCTGAGAAACGGCTACCACATC
CAAGGAAGGCAGCAGGCGCGCAAATTACCCACTCTCGGCACGAGGAGGTAGTGACGAAAA
ATAACGAGACCGTTCTCTATGAGGCCGGTTATCGGAATGGGTACAATTTAAACCCTTTAA
CGAGGATCTATGAGAGGGCAAGTCTGGTGCCAGCAGCCGCGGTAATTCCAGCTCTCAAAG
TGTATATCGTCATTGCTGCGGTTAAAAAGCTCGTAGTTGGATCTGCGCCTCAGGACTTGG
TCCGCCCACTGGGTGTGAACTGGCCTAGGTAC--TGCTGGTTTTCCCTTCGTGGCCTTCA
TTGGTTGCGTTGGGTGGCTAGCGAGTTTACTTTGAAAAAATTAGAGTGCTTAAAACAGGC
TA-TGTCTGAATACTCGTGCATGGAATAATAGAATAGGACCTCGGTTCTATTTTGTTGGT
TTTCTGAACTGAGATAATGGTTAAGAGGGACAGACGGGGGCATTAACGGATAGAGTTGAC
GAAACTGCGGCATTCAGCCGGTTACTTTGCGGACTTGCGCCTTGGGTGCGGTTGACACTG
CCG---AGTTG-CGGTGCATTTGCCGTCGGTATGCGCTGAGAGCTTCGCTGCGCGAGCTG
CACCGCCAGAGGGCCACT-----TCGTGGAAACCTGTGCGGGTAG-GTTCGTCGGTGTGA
GGTTTGCTCT-GTCTCCGCTCAGCGCTGCTTCGGTGGGG-----TCGTGGACGGTCGCTT
GCGATCTTTTGTGGCCCCTGTCGGGAGGTCGCGGTGC--TGAGACGGCTCTCAGTGT-GA
AGTCGACCACCTATCCGACCCGTCTTGAAACACGGACCAAGGAGTCTAGCATATGCGCGA
GTCATTAGGTGGAAAACCTAAAGGCGTAATGAAAGTAAAGACGTAAGCGGTTATATGGGA
TCTGCTTGGGTGGCGCACCATAGCCCCGTCCCCGTTGCTTGCAATAGGGCGGAGGCAGAG
CGTATACGCTGGGACCCGAAAGATGGTGAACTATG
>Aspiculuris tetraptera
ACAGCACCAAAGCTCCGATTTTGACGAGCGCATCTATTAGACTAAAACCAATCGGGCTTG
CTCGT-GTGGTGACTCTGAATAGCTAAGCTGATCGCATGGTCAAGTACCGGCGACGTATC
TATCAAGTATCTGCCTTATCAACTTTCGATGGTAGTTTATGTGCCTACCATGGTTGTTAC
GGGTAACGGAGAATAAGGGTTCGACTCCGGAGAGGGAGCCTGAGAAACGGCTACCACATC
CAAGGAAGGCAGCAGGCGCGCAAATTACCCACTCTCGGCATGAGGAGGTAGTGACGAAAA
ATAACGAGACCGTTCTCAATGAGGCCGGTTATCGGAATGAGTACAATTTAAACCTGTTAA
CGAGGATCTATGAGAGGGCAAGTCTGGTGCCAGCAGCCGCGGTAATTCCAGCTCTCAAAG
TGTATATCGTCATTGCTGCGGTTAAAAAGCTCGTAGTTGGATCTGCGCTTGAGGACTCGG
TCCACCAT-TTGGTGCGAACTGGCCTCGGTATTGTGCTGGTTTTCCCTACGTTGCCTTTA
CCGGTCGCGTAGGGTGGCTAGCGAGTTTACTTTGAAAAAATTAGAGTGCTTAAAGCGGGC
TTT-GTCTGAATATTTGTGCATGGAATAATAGAATAGGATCTCGGTTCTATTTTGTTGGT
TTTCTGATCTGAGATAATGGTTAAGAGGGACAGACGGGGGCATTAGCGGATAGAGTTGAC
GAAACACTGGCATTCATCCGATC--GTGGTACAACCAA-TTGGTGAGATAGTTTTG---G
TTGACCACTTGGTGGTGCTTTTGCCATTGGTATGCGCTAAGAGGTTCGCTATGATCGTCA
AAATC-AAGAGGACTAAACTTACGTTTAGAAACCTTTAATGACGA----TATTCGTGTGA
ATCGCTGTTTATCGTTGGCTAGGTGCAGTTGTTATG-GCTGCATTGTTGGGCGGTCGCAT
GCGACTTTCTACAGC-TAACCCAT-TGACAGCT--GCTA-ACGATGTATCTTAGTGTAAA
AGTCGACCACCTATCCGACCCGTCTTGAAACACGGACCAAGGAGTTTAGCATATACGCAA
GTCATTAGGTGGTAAACCTCAAGGCGTAATGAAAGTAAAGA----TGCTTTAGTGTGCAA
TTGATGGATATAGCGCACCATAGCCCCGTCCTTATTGCTTGCAATAGGGCGGAGGTAGAG
CGTATATGCTGAGACCCGAAAGATGGTGAACTATG
>Cosmocercoides pulcher
ACATCAGCAAAGCTCCGATTTTGACGAGCGCATCTATTAGATTAAAACCAATCGGGTTTG
CTCGTTTTGGTGACTCTGAATAGCTATGCTGATCGCATGGTCTTGTACCGGCGACGTGTC
TATCAAGTGTCTGCCTTATCAACTTTCGATGGTAGTTTATGTGCCTACCATGGTTGTAAC
GGGTAACGGAGAATAAGGGTTCGACTCCGGAGAGGGAGCCTGAGAAACGGCTACCACATC
CAAGGAAGGCAGCAGGCGCGCAAATTACCCACTCTCGGCATGAGGAGGTAGTGACGAAAA
ATAACGAGACCGTTCTCTATGAGGCCGGTTATCGGAATGGGTACAATTTAAACCCGTTAA
CGAGGATCTATGAGAGGGCAAGTCTGGTGCCAGCAGCCGCGGTAATTCCAGCTCTCAAAG
TGTATATCGTCATTGCTGCGGTTAAAAAGCTCGTAGTTGGATCTGCGCCTCAGGACTCGG
TCCGCCCACTGGGTGTGAACTGGCCTGGGTATACTGCCGGTTTTCCCTGCGTTGCCTTCA
TCGGTCGCGTAGGGTGGCTGGCGAGTTTACTTTGAAAAAATTAGAGTGCTTCAAGCGGGC
TATTGTCTGAATACTCGTGCATGGAATAATAGAATAGGATCTCGGTTCTATTTTGTTGGT
TTTCTGATCTGAGATAATGGTTAAGAGGGACGGACGGGGGCATTAACGGATAGAGTTGAC
GAAACCGCGGCATTCAACCGGTCACTTAGTGGCCTTGCCCCTTGAGGGCAATAGTGACTA
TTGCACT--TGTTGGTGTATTTGCCGTCGGTATGCGCCGAGAGCCTCGGCTCGTGCGCTG
ACGTGTTAGTGGACCACTCCCGGGCGTGGAACCCTGCGCATAATGGGCGCATCGGGGTGA
GGTTGG---TTGTCTCCGCTTTGCGCAACGGTTGTGCTGGTTGCTGTTGGGCGGTCGCGT
GCGACTTCCTATAGTTGCTGC-GATCGTA-GTGATGCTGGGACATGTGTCTCGGTGTGAA
CGTTGACCACCTATCCGACCCGTCTTGAAACACGGACCAAGGAGTCTAGCATATGCGCGA
GTCATTGGGTGGAAAACCTAAAGGCGTAATGAAAGTAAAGGTTGATGCGGCTATATGGGA
TCCGCTTGGGCGGCGCACCATAGCCCCGTCCCCGTTGCTTGCAATAGGGCGGAGGTAGAG
CGCATACGCTGGGACCCGAAAGATGGTGAACTATG
>Cosmocercoides tonkinensisnia
ACATCAGCAAAGCTCCGATTTTGACGAGCGCATCTATTAGATTAAAACCAATCGGGTTTG
CTCGTTTTGGTGACTCTGAATAGCTATGCTGATCGCATGGTCTTGTACCGGCGACGTGTC
TATCAAGTGTCTGCCTTATCAACTTTCGATGGTAGTTTATGTGCCTACCATGGTTGTAAC
GGGTAACGGAGAATAAGGGTTCGACTCCGGAGAGGGAGCCTGAGAAACGGCTACCACATC
CAAGGAAGGCAGCAGGCGCGCAAATTACCCACTCTCGGCATGAGGAGGTAGTGACGAAAA
ATAACGAGACCGTTCTCTATGAGGCCGGTTATCGGAATGGGTACAATTTAAACCCGTTAA
CGAGGATCTATGAGAGGGCAAGTCTGGTGCCAGCAGCCGCGGTAATTCCAGCTCTCAAAG
TGTATATCGTCATTGCTGCGGTTAAAAAGCTCGTAGTTGGATCTGCGCCTCAGGACTCGG
TCCGCCCACTGGGTGTGAACTGGCCTGGGTATACTGCCGGTTTTCCCTGCGTTGCCTTCA
TCGGTCGCGTAGGGTGGCTGGCGAGTTTACTTTGAAAAAATTAGAGTGCTTCAAGCGGGC
TATTGTCTGAATACTCGTGCATGGAATAATAGAATAGGATCTCGGTTCTATTTTGTTGGT
TTTCTGATCTGAGATAATGGTTAAGAGGGACGGACGGGGGCATTAACGGATAGAGTTGAC
GAAACCGCGGCATTCAACCGGTCACTTAGTGGCCTTGCCCCTTGAGGGCAATAGTGACTA
TTGCACT--TGTTGGTGTATTTGCCGTCGGTATGCGCCGAGAGCCTCGGCTCGTGCGCTG
ACGTGTTAGTGGACCACTCCCGGGCGTGGAACCCTGCGCATAATGGGCGCATCGGGGTGA
GGTTGG---TTGTCTCCGCTTTGCGCAACGGTTGTGCTGGTTGCTGTTGGGCGGTCGCGT
GCGACTTCCTATAGTTGCTGC-GATCGTG-GTGATGCTGAGACATGTGTCTCGGTGTGAA
CGTTGACCACCTATCCGACCCGTCTTGAAACACGGACCAAGGAGTCTAGCATATGCGCGA
GTCATTGGGTGGAAAACCTAAAGGCGTAATGAAAGTAAAGGTTGATGCGGCTATATGGGA
TCCGCTTGGGCGGCGCACCATAGCCCCGTCCCCGTTGCTTGCAATAGGGCGGAGGTAGAG
CGCATACGCTGGGACCCGAAAGATGGTGAACTATG
>Cephalobellus osmodermae
ACAGCACCAAAGCTCTGATTTTGACGAGCGCATCTATTAGATTAAAACCAATCG-GCTT-
CTCGT-GTGGTGACTCTGAATAGCTAGGCTGATCGCATGGTCTTGTACCGGCGACGTGTC
TATCAAGTGTCTGCCTTATCAACTTTCGATGGTAGTTTATGTGCCTACCATGGTTGTTAC
GGGTAACGGAGAATAAGGGTTCGACTCCGGAGAGGGAGCCTGAGAAACGGCTACCACATC
CAAGGAAGGCAGCAGGCGCGCAAATTACCCACTCTCGGCATGAGGAGGTAGTGACGAAAA
ATAACGAGACCGTTCTCTATGAGGCCGGTTATCGGAATGGGTACAATTTAAACCCGTTAA
CGAGGATCTATGAGAGGGCAAGTCTGGTGCCAGCAGCCGCGGTAATTCCAGCTCTCAAAG
TGTATATCGTCATTGCTGCGGTTAAAAAGCTCGTAGTTGGATCTGCGCTTGAGAACTCGG
TCCGCCCTTTGGGCG-GAACTGGTCTCGG--TTGTGCTGGTTTTCCCTGCGTTGCCTTCA
CCGGTCGCGTGG-GTGGCTAGCGAGTTTACTTTGAAAAAATTAGAGTGCTTCAAGCGGGC
--TAGTCTGAATATTCGTGCATGGAATAATAGAATAGGATCTCGGTTCTATTTTGTTGGT
TTTCTGATCTGAGATAATGGTTAAGAGGGACGGACGGGGGCATTAACGGATAGAGTTGAC
GAAACACCGGCATTCAACCAATAC-GTACTG-ATGCCC-GTACGGGGTCGA-GGGTA---
CAGGG-GCTGCATGGTGTATTTGCCGCTGGTATGCGCTGAGAAGTTCGCTGTGGTCGCTG
ATGCCTAAGAGGACCATACTTGAGCGTGGAAACCTTTAGGTGCTGGGCGCGTCCGCGTGA
GC--CTGTTTTCGCCCCGT-TAGCGCAGCTGTTGCGTGC-TGGTTGTTGAGCGGTCGCGT
GCGACTTCTTATGGTGCTGGCTCGTTGATGGTGTTGCGGTGTA-TGCGTCTCAGTGTGAA
AGTTGACCACCTATCCGACCCGTCTTGAAACACGGACCAAGGAGTCTAGCATATGCGCGA
GTCATTGGGTGGTAAACCTAAAGGCGTAATGAAAGTAAAGGTTAATGCTGCTATATGGGA
TCCGTTTGTGCGGCGCACCATAGCCCCGTCCCCGTTGCTTGCAATAGGGCGGAGGAAGAG
CGCATACGCTGGGACCCGAAAGATGGTGAACTATG
>Travassosinema viatorum
ACAGCACCAAAGCTCCGATTTTGACGAGCGCATCTATTAGACTAAAACCAATCG-GCTT-
CTCGT-GTGGTGACTCTGAATAGCTATGCTGATCGCATGGTCTTGTACCGGCGACGTGTC
TATCAAGTGTCTGCCTTATCAACTTTCGATGGTAGTTTATGTGCCTACCATGGTTGTTAC
GGGTAACGGAGAATAAGGGTTCGACTCCGGAGAGGGAGCCTGAGAAACGGCTACCACATC
TAAGGAAGGCAGCAGGCGCGCAAATTACCCACTCTCGGCATGAGGAGGTAGTGACGAAAA
ATAACGAGACCGTTCTCTATGAGGCCGGTTATCGGAATGGGTACAATTTAAACCCGTTAA
CGAGGATCTATGAGAGGGCAAGTCTGGTGCCAGCAGCCGCGGTAATTCCAGCTCTCAAAG
TGTATATCGTCATTGCTGCGGTTAAAAAGCTCGTAGTTGGATCTGCGCTTGGGAACTCGG
TCCGCCCTTTGGGCG-GAACTGGTCCCGG--TTGTGCTGGTTTTCCCTGTGTTGCCTTCA
CCGGTCGCGCGG-GTGGCTAGCGAGTTTACTTTGAAAAAATTAGAGTGCTTCAAGCGGGC
--TAGCCTGAATATTCGTGCATGGAATAATAGAATAGGATCTCGGTTCTACTTTGTTGGT
TTTCTGATCTGAGATAATGGTTAAGAGGGACGGACGGGGGCATTAACGGATAGAGTTGAC
GAAACACTGGCATTCAGCCAATAC-GCAACG-ATGCCC-TTA-GGGTGCGG-AGGTG---
CAGGATGCTTAATGGTGTGCTTGCCGCCGGTAGGCGCTGAGAAGTTCGCTGTGGTCGCTG
ACGTTTGAGAGGACCACGCTTGAGCGTGGAAACCTCT-GGTGCTGGGCGTGTCCGCGTGA
GCA-CTGTTTTTGGTTCGT-TAGTGCGGTTGCCGCGTGC-TGGTCGTTGGGCGGTCGCTT
GCGACTTCTTATGGCGCCGGTTCGC-GGTAATGCTGCGGCCGA-TGCGTCTCGGTGTAAA
AGTTGACCACCTATCCGACCCGTCTTGAAACACGGACCAAGGAGTCTAGCATATGCGCGA
GTCATTGGGTGGTAAACCTAAAGGCGAAATGAAAGTAAAGGTTAATGCAGCTATATGGGA
TCCGTTTGTGCGGCGCACCATAGCCCCGTCCTTATTGCTTGCAATAGGGCGGAGGTAGAG
CGCATACGCTGGTACCCGAAAGATGGTGAACTATG
>Gyrinicola japonica
ACAGCACCAAAGCTCCGATTACGACGAGCGCATCTATTAGACTAAAACCAATCGGGCTTG
CTCGT-GTGGTGACTCTGAATAGCTAGGCTGATCGCATGGTC-TGTACCGGCGACGTGTC
TATCAAGTGTCTGCCTTATCAACTTTCGATGGTAGTTTATGTGCCTACCATGGTTGTTAC
GGGTAACGGAGAATAAGGGTTCGACTCCGGAGAGGGAGCCTGAGAAACGGCTACCACATC
CAAGGAAGGCAGCAGGCGCGCAAATTACCCACTCTCGGCATGAGGAGGTAGTGACGAAAA
ATAACGAGACCGTTCTCAATGAGGCCGGTTATCGGAATGGGTACAATTTAAACCCGTTAA
CGAGGATCTATGTGAGGGCAAGTCTGGTGCCAGCAGCCGCGGTAATTCCAGCTCACAAAG
TGTATATCGTCATTGCTGCGGTTAAAAAGCTCGTAGTTGGATCTGCGCTCGAGGACTCGG
TCCGCCC-TTGGGTG-GAACTGACCTCAGTTACAGGCCGGTTTTCCCTATGTTGCCTTCA
CCGGTTGCATTGGGTGGCTGGCGAGTTTACTTTGAAAAAATTAGAGTGCTTAAAGCGGAC
TTTAGTCTGAATATTTGTGCATGGAATAATAGAATAGGACCTCGGTGCTATTTTGTTGGT
TTTCTGAACTGAGGTAATGGTTAAGAGGGACAGACGGGGGCATTAACGGATAGAGTTGAC
GAAACACCGGCATTCATCCGACC---TGTCCTGGCAAC-CTCTGGGAATGAGTCTGGCTG
TCAGTCGGCTGGTGGTGCTTTTGCCGTTGGTATGCGCGGAGACGTTCGCTGTGGCTGTCG
ACGTC-CAGAGGACCAGTGCTGGTACTGGAAACC-TGACTCGCTT---ATGTTCGCGTGA
AACGGTAACAGCCGCTTGCTAGGCGTA-CCTCTGCATGTTGGGTTGTTGGGCGATCGCGT
GCGATTTTCTACAGC--CGGCTTGTTTCTGGCGTTACTG-GCGGTGTATCTCCGTGTAAA
AGTCAGCCACCTATCCGACCCGTCTTGAAACACGGACCAAGGAGTTTAGCATATGCGCAA
GTCATTGGGTGGTAAACCTAAAGGCGTAATGAAAGTAAAGAGA---GCGGTTATATGGGA
TCTGT--GCGCAGCGCACCATAGCCCCGTTCTTGTTGCTTGCAATAGGGCGGAGGTAGAG
CGTATACGCTGAGACCCGAAAGATGGTGAACTATG
>Gyrinicola batrachiensis
ACAGCACCAAAGCTCCGATTTCGACGAGCGCATCTATTAGACTAAAACCAATCGGGCTTG
CTCGT-GTGGTGACTCTGAATAGCTAAGCTGATCGCATGGTC-TGTACCGGCGACGTGTC
TATCAAGTGTCTGCCTTATCAACTTTCGATGGTAGTTTATGTGCCTACCATGGTTGTTAC
GGGTAACGGAGAATAAGGGTTCGACTCCGGAGAGGGAGCCTGAGAAACGGCTACCACATC
CAAGGAAGGCAGCAGGCGCGCAAATTACCCACTCTCGGCATGAGGAGGTAGTGACGAAAA
ATAACGAGACCGTTCTCAATGAGGCCGGTTATCGGAATGGGTACAATTTAAACCCGTTAA
CGAGGATCTATGTGAGGGCAAGTCTGGTGCCAGCAGCCGCGGTAATTCCAGCTCACAAAG
TGTATATCGTCATTGCTGCGGTTAAAAAGCTCGTAGTTGGATCTGCGCTTGAGAACTCGG
TCCACCC-TTGGGTG-GAACTGGTCTCAGTTATGTGCCGGTTTTCCTTATGTTGCCTTCA
CCGGTTGCATAGGGTGGCTGGCGAGTTTACTTTGAAAAAATTAGAGTGCTTAAAGCGGGC
TTTAGTCTGAATATTTGTGCATGGAATAATAGAATAGGATCTCGATTCTATTTTGTTGGT
TTTCTGAATTGAGGTAATGGTTAAGAGGGACAGACGGGGGCATTAACGGATAGAGTTGAC
GAAACACCGGCATTCATCCGAT----TGACCAGGACGG-TTCTTGAAATGAGTCTGGTAG
TCAGCCAGTCAGTGGTGCTTTTGCCGTTGGTATGCGCTGAGACGTTCGCTGTGACTGCCG
ACGTT-TAGAGGACCAGGCTTGAGTTTGGAAACC-TATGTTACTT---ATGTTCGTGTGA
AACGGTAATCATCGCTTGCTAGGCGTA-CTTATGCTTGTTGGGTTGTTGGGCGGTCGCGT
GCGACTTTCTATAGT--CGACTGGCTGGGTGCGTTACTG-GCGGTATATCTCGGTGTAAA
AGTTGACCACCTATCCGACCCGTCTTGAAACACGGACCAAGGAGTTTAGCATATGCGCAA
GTCATTGGGTGGTAAACCTAAAGGCGTAATGAAAGTAAAGATA---GCGGTTATATGGGA
TCTGC--ACGCAGCGCACCATAGCCCCGTTCTTGTTGCTTGCAATAGGGCGGAGGTAGAG
CGCATACGCTGAGACCCGAAAGATGGTGAACTATG
>Gyrinicola moohsia
ACAGCACCAAAGCTCCGATTTCGACGAGCGCATCTATTAGACTAAAACCAATCGGGCTTG
CTCGT-GTGGTGACTCTGAATAGCTAAGCTGATCGCATGGTC-TGTACCGGCGACGTGTC
TATCAAGTGTCTGCCTTATCAACTTTCGATGGTAGTTTATGTGCCTACCATGGTTGTTAC
GGGTAACGGAGAATAAGGGTTCGACTCCGGAGAGGGAGCCTGAGAAACGGCTACCACATC
CAAGGAAGGCAGCAGGCGCGCAAATTACCCACTCTCGGCATGAGGAGGTAGTGACGAAAA
ATAACGAGACCGTTCTCAATGAGGCCGGTTATCGGAATGGGTACAATTTAAACCCGTTAA
CGAGGATCTATGTGAGGGCAAGTCTGGTGCCAGCAGCCGCGGTAATTCCAGCTCACAAAG
TGTATATCGTCATTGCTGCGGTTAAAAAGCTCGTAGTTGGATCTGCGCTTGAGGACCCGG
TCCACCC-TTGGGTG-GAACTGGCCTCAGTTATGTGCCGGTTTTCCCTATGTTGCCTTCA
CCGGTTGCATAGGGTGGCTGGCGAGTTTACTTTGAAAAAATTAGAGTGCTTAAAGCGGGC
TTTAGTCTGAATATTTGTGCATGGAATAATAGAATAGGATCTCGATTCTATTTTGTTGGT
TTTCTGAATTGAGGTAATGGTTAAGAGGGACAGACGGGGGCATTAACGGATAGAGTTGAC
GAAACACCGGCATTCATCCGGT----TGACCAGGACGG-TTTTTGAAATGAGTCTGGTAG
TCAGCCAGTCAGTGGTGCTTTTGCCGTTGGTATGCGCTGAGACGTTCGCTGTGACTGCCG
ACGTT-TAGAGGACCAGGCTTGAGTTTGGAAACC-TATGTTGCTT---ATGTTCGTGTGA
AACGGTAATCATCGCTTGCTAGGCGTA-CTCATGCTTGTTGGGTTGTTGGGCGGTCGCGT
GCGACTTTCTATAGT--TGGCTGGCTGGGTGCGTTACTG-GCGGTATATCTCGGTGTAAA
AGTTGACCACCTATCCGACCCGTCTTGAAACACGGACCAAGGAGTTTAGCATATGCGCAA
GTCATTGGGTGGTAAACCTAAAGGCGTAATGAAAGTAAAGATA---GCGGTTATATGGGA
TCTGC--ACGCAGCGCACCATAGCCCCGTTCTTGTTGCTTGCAATAGGGCGGAGGTAGAG
CGCATACGCTGAGACCCGAAAGATGGTGAACTATG
>Gyrinicola_gulabrevioris
ACAGCACCAAAGCTCCGATTTCGACGAGCGCATCTATTAGACTAAAACCAATCGGGCTTG
CTCGT-GTGGTGACTCTGAATAGCTAAGCTGATCGCATGGTC-TGTACCGGCGACGTGTC
TATCAAGTGTCTGCCTTATCAACTTTCGATGGTAGTTTATGTGCCTACCATGGTTGTTAC
GGGTAACGGAGAATAAGGGTTCGACTCCGGAGAGGGAGCCTGAGAAACGGCTACCACATC
CAAGGAAGGCAGCAGGCGCGCAAATTACCCACTCTCGGCATGAGGAGGTAGTGACGAAAA
ATAACGAGACCGTTCTCAATGAGGCCGGTTATCGGAATGGGTACAATTTAAACCCGTTAA
CGAGGATCTATGTGAGGGCAAGTCTGGTGCCAGCAGCCGCGGTAATTCCAGCTCACAAAG
TGTATATCGTCATTGCTGCGGTTAAAAAGCTCGTAGTTGGATCTGCGCTTGAGGACCCGG
TCCACCC-TTGGGTG-GAACTGGCCTCAGTTATGTGCCGGTTTTCCCTATGTTGCCTTCA
CCGGTTGCATAGGGTGGCTGGCGAGTTTACTTTGAAAAAATTAGAGTGCTTAAAGCGGGC
TTTAGTCTGAATATTTGTGCATGGAATAATAGAATAGGATCTCGATTCTATTTTGTTGGT
TTTCTGAATTGAGGTAATGGTTAAGAGGGACAGACGGGGGCATTAACGGATAGAGTTGAC
GAAACACCGGCATTCATCCGAT----TGACCAGGACGG-TTTTTAAAATGAGTCTGGTAG
TCAGCCAGTCAGTGGTGCTTTTGCCGTTGGTATGCGCTGAGACGTTCGCTGTGACTGCCG
ACGCT-TAGAGGACCAGGCTTGAGTTTGGAAACC-TATGTTGCTT---ATGTTCGTGTGA
AACGGTAATCATCGCTTGCTAGGCGTA-CTCATGCTTGTTGGGTTGTTGGGCGGTCGCGT
GCGACTTTCTATAGT--TGGCTGGCTGGGTGCGTTACTG-GCGGTATATCTCGGTGTAAA
AGTTGACCACCTATCCGACCCGTCTTGAAACACGGACCAAGGAGTTTAGCATATGCGCAA
GTCATTGGGTGGTAAACCTAAAGGCGTAATGAAAGTAAAGATA---GCGGTTATATGGGA
TCTGC--ACGCAGCGCACCATAGCCCCGTTCTTGTTGCTTGCAATAGGGCGGAGGTAGAG
CGCATACGCTGAGACCCGAAAGATGGTGAACTATG
>Rhigonema naylae
ACATCACCAAAGCTCCGACTTCAACGAGCGCATCTATTAGATTAAAACCAATCAGGTTTG
CCTGTGTTGGTGACTCTGAATAGCTA-GCTAATCGTATGGTCTTGTACCGACGATGTATC
TATCAAGTATCTGCCTTATCAACTTTCGATGGTAGTTTATGTGCCTACCATGGTTGTAAC
GGGTAACGGAGAATAAGGGTTCGACTCCGGAGAGGGAGCCTGAGAAACGGCTACCACATC
CAAGGAAGGCAGCAGGCGCGCAAATTACCCACTCTCAGAATGAGGAGGTAGTGACGAAAA
ATAACGAGACCGTTCTCTTTGAGGCCGGTTATCGGAATGGGTACAATTTAAATCCGTTAA
CGAGGATCTATGAGAGGGCAAGTCTGGTGCCAGCAGCCGCGGTAATTCCAGCTCTCAAAG
TGTATATCGTCACTGCTGCGGTTAAAAAGCTCGTAGTTGGATCTGCGCATCAGGGCCTGG
TCCGCCCACTGGGTGTGAACTGGCCTGAGTTTACTGCTGGTTTTCCCTACGTTGCCTTCA
CCGGTCGCGTAGGGTGGCTAGCGAGTTTACTTTGAAAAAATTAGAGTGCTTCACGCGGGC
TATTGTCTGAATACTCGTGCATGGAATAATAGAATAGGACCTCGGTTCTATTTTGTTGGT
TTTCTGATCTGAGGTAATGGTTAAGAGGGACGGACGGGGGCATTAACGGATAGAGTTGAC
GAAACCGCGACATTCAACCGGTTGCTCGGCGGCCCTGCCCCTTGGGGGCAATGCCAGCTG
CAACTTA--CGCCGGTGTATTTGCCGTCGGTATGCGCTGAGAAATTCGCCTCGTGCGCTA
ACACTTTAGTGGACCACTCCCGGGCGTGGAACCCTGCACATGGTGGGCGTATTGGGGTGA
ATGCTT-CATAGTCTCCGCCGTGCGCAGCGGTTACGCTGACGGCCGTTGGGCGGTCGCGT
GCGACTTCCTACGGTTTT-GTACGTAGTGGGTGTTGCTGAGACAAGCT-CTCGGTGTGAA
AGTTGACCACCTATCCGACCCGTCTTGAAACACGGACCAAGGAGTCTAGCATATGCGCGA
GTCATTGGGTGGAAAACCTAAAGGCGTAATGAAAGTAAAGGTTGATACGGCTATATGGGA
TCCGTTTGAGCGGCGCACCATAGTCCCGTCCCCGTTGCTTGCAATAGGGCGGAGATAGAG
CGCATACGCTGGGACCCGAAAGATGGTGAACTATG
>Rhigonema ingens
ACATCACCAAAGCTCCGACTTCAACGAGCGCATCTATTAGATTAAAACCAATCAGGTTTG
CCTGTATTGGTGACTCTGAATAGCTA-GCTAATCGTATGGTCTTGCACCGACGATGTATC
TATCAAGTATCTGCCTTATCAACTTTCGATGGTAGTTTATGTGCCTACCATGGTTGTAAC
GGGTAACGGAGAATAAGGGTTCGACTCCGGAGAGGGAGCCTGAGAAACGGCTACCACATC
CAAGGAAGGCAGCAGGCGCGCAAATTACCCACTCTCAGAATGAGGAGGTAGTGACGAAAA
ATAACGAGACCGTTCTCTTTGAGGCCGGTTATCGGAATGGGTACAATTTAAATCCGTTAA
CGAGGATCTATGAGAGGGCAAGTCTGGTGCCAGCAGCCGCGGTAATTCCAGCTCTCAAAG
TGTATATCGTCACTGCTGCGGTTAAAAAGCTCGTAGTTGGATCTGCGCATCAGGGCCTGG
TCCGCCCACTGGGTGTGAACTGGCCTGAGTTTACTGCTGGTTTTCCCTACGTTGCCTTCA
CCGGTCGCGTAGGGTGGCTAGCGAGTTTACTTTGAAAAAATTAGAGTGCTTCACGCGGGC
TATTGTCTGAATACTCGTGCATGGAATAATAGAATAGGACCTCGGTTCTATTTTGTTGGT
TTTCTGATCTGAGGTAATGGTTAAGAGGGACGGACGGGGGCATTAACGGATAGAGTTGAC
GAAACCGCGACATTCAACCGGTTGCTTGGCGGCCCTGCCCCTTGGGGGCAATGCCAGCTG
CAACAGAAACGCCGGTGTATTTGCCGTCGGTATGCGCCGAGAAATTCGCCTCGTGCGCCG
ACACTTTAGTGGACCACTCCTAGGTGTGGAACCCTGCACATGGTTGGCGTATTGGAGTGA
ATGTTC-T--AGTCTCCGCCGTGCGCAGCGGTTACGCAGACGGCCGTTGGGCGGTCGCGT
GCGACTTCCTACGGTTTT-GTTGGTCGCGTGTGTTGCTGAGACAAGCT-CTCGGTGTGAA
AGTTGACCACCTATCCGACCCGTCTTGAAACACGGACCAAGGAGTCTAGCATATGCGCGA
GTCATTGGGTGGAAAACCTAAAGGCGTAATGAAAGTAAAGGTTGATACGGCTATATGGGA
TCCGTTTGAGCGGCGCACCATAGTCCCGTCCCCGTTGCTTGCAATAGGGCGGAGATAGAG
CGCATACGCTGGGACCCGAAAGATGGTGAACTATG
>Obainia sp.
ACATCACCAAAGCTCCGACTTCAAAGAGCGCATCTATTAGATTAAAACCAATCAGGTTCG
CCTGTATTGGTGACTCTGAATAGCTA-GCTAATCGTATGGTCTTGCACCGACGATGTATC
TATCAAGTATCTGCCTTATCAACTTTCGATGGTAGTTTATGTGCCTACCATGGTTGTAAC
GGGTAACGGAGAATAAGGGTTCGACTCCGGAGAGGGAGCCTGAGAAACGGCTACCACATC
CAAGGAAGGCAGCAGGCGCGCAAATTACCCACTCTCAGCAAGAGGAGGTAGTGACGAAAA
ATAACGAGACCGTTCTCTTTGAGGCCGGTTATCGGAATGGGTACAATTTAAATCCGTTAA
CGAGGATCTATGAGAGGGCAAGTCTGGTGCCAGCAGCCGCGGTAATTCCAGCTCTCAAAG
TGTATATCGTCACTGCTGCGGTTAAAAAGCTCGTAGTTGGATCTGCGCATCAGGACCCGG
TCCGCCCACTGGGTGTGAACTGGCCTGAGTTTACTGCTGGTTTTCCCTACGTTGCCTTCA
TCGGTCGCGTAGGGTGGCTAGCGAGTTTACTTTGAAAAAATTAGAGTGCTTCACGCGGGC
TATTGTCTGAATACTCGTGCATGGAATAATAGAATAGGACCTCGGTTCTATTTTGTTGGT
TTTCTGATCTGAGGTAATGGTTAAGAGGGACGGACGGGGGCATTAACGGATAGAGTTGAC
GAAACCGCGACATTCAACCGGTTGCTTGGCGGCCCTGCCCCTTGAGGGCAATGCCAGCTG
CAACTCA--CGCCGGTGTATTTGCCGCCGGTATGCGCCGAGAAATTCGCTTCGTTCGCTG
ACACTTTAGTGGACCACCCCTGGGTGTGGAACCCTGCACAAGACTGGCGTATTGGAGTGA
ATGCTT-CTTAGTCTTCGCCATGCGCAGCGGTTGCACTGGTAAGCGTTGGGCGGTCGCGT
GCGACTTCCTACGGTTCT-GCACGTGGTGTATGCTGCTGAGACAAGCT-CTCGGTGTGAA
AGTTGACCACCTATCCGACCCGTCTTGAAACACGGACCAAGGAGTCTAGCATATGCGCGA
GTCATTGGGTGGAAAACCTAAAGGCGTAATGAAAGTAAAGGTTGATGCGGCTATATGGGA
TCCGTTGGTGCGGCGCACCATAGTCCCGTCCCCGTTGCTTGCAATAGGGCGGAGATAGAG
CGCATACGCTGGGACCCGAAAGATGGTGAACTATG
>Xystrognathus phrissus
ACATCACTAAAGCTCCGACTTCAACGAGCGCATCTATTAGATTAAAACCAATCAGGTTTA
CCTGTATTGGTGACTCTGAATAGCTA-GCTAATCGTATGGTCTTGTACCGACGATGTATC
TATCAAGTATCTGCCTTATCAACTTTCGATGGTAGTTTATGTGCCTACCATGGTTGTAAC
GGGTAACGGAGAATAAGGGTTCGACTCTGGAGAGGGAGCCTGAGAAACGGCTACCACATC
CAAGGAAGGCAGCAGGCGCGCAAATTACCCACTCTCAGAATGAGGAGGTAGTGACGAAAA
ATAACGAGACCGTTCTCTTTGAGGCCGGTTATCGGAATGGGTACAATTTAAATCCGTTAA
CGAGGATCTATGAGAGGGCAAGTCTGGTGCCAGCAGCCGCGGTAATTCCAGCTCTCAAAG
TGTATATCGTCACTGCTGCGGTTAAAAAGCTCGTAGTTGGATCTGCGCATCAGGGCTTGG
TTCGCCCACTGGGTGTGAACTGGCCTGAGTTTACTGCTGGTTTTCCCTGCGTTGCCTTCA
CCGGTCGCGCAGGGTGGCTAGCGAGTTTACTTTGAAAAAATTAGAGTGCTTCACGCGGGC
TATTGTCTGAATACTCGTGCATGGAATAATAGAATAGGACCTCGGTTCTATTTTGTTGGT
TTTCTGATCTGAGGTAATGGTTAAGAGGGACGGACGGGGGCATTAACGGATAGAGTTGAC
GAAACTGCGACATTCAACCGGTTGCTGGGCGGCCCTGCTCCTTGAGGGCAATGCAAGCTG
TGCCTTACACGCCGGTGTATTTGTTGTTGGTATGCGCCGAGAAATTCGCTTTATGTGCTG
ACACTTTAGTGGACCACCCCTGGGCGTGGAACCCTGCACAAGAGGTGCACATTGGGGTGA
ATGAGA-TTT--TTTCCGCAGTGCGCAACAGTTTGACAGTGGGCCGTTGGGCGGTCGCGT
GCGACTTCCTACGGTTCT-GCATGCGGTACTTGTTGCTGAGAGAAGTTTCTCGGTGTGAA
AGTTGACCACCTATCCGACCCGTCTTGAAACACGGACCAAGGAGTCTAACATATGCGCGA
GTCATTTGGTGGTAAACCTAAAGGCGTAATGAAAGTAAAGGTTGATGCGGCTATATGGGA
TCTGCTTGTGCGGCGCACCATAGTCCCGTCCCCGTTGCATGCAATAGGGCGGAGATAGAG
CGCATACGCTGGGACCCGAAAGATGGTGAACTATG
>Rhigonema disparovis
ACATCACCAAAGCTCCGACTTCGACGAGCGCATCTATTAGATTAAAACCAATCGGGTTTG
CCTGTGTTGGTGACTCTGAATAGCTA-GCTGATCGCATGGTCTTGCACCGGCGACGTATC
TATCAAGTATCTGCCTTATCAACTTTCGATGGTAGTTTATGTGCCTACCATGGTTGTAAC
GGGTAACGGAGAATAAGGGTTCGACTCCGGAGAGGGAGCCTGAGAAACGGCTACCACATC
CAAGGAAGGCAGCAGGCGCGCAAATTACCCACTCTCAGAATGAGGAGGTAGTGACGAAAA
ATAACGAGACCGTTCTCTATGAGGCCGGTTATCGGAATGGGTACAATTTAAATCCGTTAA
CGAGGATCTATGAGAGGGCAAGTCTGGTGCCAGCAGCCGCGGTAATTCCAGCTCTCAAAG
TGTATATCGTCACTGCTGCGGTTAAAAAGCTCGTAGTTGGATCTGCGCATCAGGACTTGG
TCCGCCCACTGGGTGTGAACTGACCTGGGTATACTGCTGGTTTACCCCACGTTGCCTTTA
TCGGTCGCGTAGGGTGGCTAGCGAGTTTACTTTGAAAAAATTAGAGTGCTTCACGCGGGC
TATTGTCTGAATACTCGTGCATGGAATAATAGAATAGGACCTCGGTTCTATTTTGTTGGT
TTTCTGATCTGAGGTAATGGTTAAGAGGGACGGACGGGGGCATTAACGGATAGAGTTGAC
GAAACTGTGACATTCAACCAATTGCTTTGCGACCCCACCCCTTGAGGGTAATGTTAGTTG
CAGAATGC-AGTTGGTGTATTTGTTGCCGGTATGCGCCGAGAAATTCGCTTTGTGTGCCA
ACGCTTTAGAGGCCCATTCCTGGGCGTGGAAACCTTCTCAGGAAGGGCATGTTGGAGTGA
ATGAAG-T-TGGTCTTGGCATTGCGCAACGGTTTTGCTGGTAACCGTTGGGCGGTCGCAT
GCGACTTCCTACGGTTTTAGCCGGTAGTG-ATGTTGCTGAGACCTAAA-CTCGGTGTGAA
AGTTAACCACCTATCCGACCCGTCTTGAAACACGGACCAAGGAGTCTAGCATATGCGCGA
GTCATTGGGTGGAAAACCTAAAGGCGTAATGAAAGTAAAGGTTGATGCGGCTATATGGGA
TCCGTTCAAGCGGCGCACCATAGTCCCGTCCCCGTTGCTTGCAATAGGGCGGAGATGGAG
CGCATACGCTGGGACCCGAAAGATGGTGAACTATG
>Obainia pachnephorus
ACATCACCAAAGCTCCGACTTCAAAGAGCGCATCTATTAGATTAAAACCAATCAGGTTTG
CCTGTATTGGTGACTCTGAATAGCTA-GCTAATCGTATGGTCTTGCACCGACGATGTATC
TATCAAGTATCTGCCTTATCAACTTTCGATGGTAGTTTATGTGCCTACCATGGTTGTAAC
GGGTAACGGAGAATAAGGGTTCGACTCCGGAGAGGGAGCCTGAGAAACGGCTACCACATC
CAAGGAAGGCAGCAGGCGCGCAACTTACCCACTCTCAGAATGAGGAGGTAGTGACGAAAA
ATAACGAGACCGTTCTCTTTGAGGCCGGTTATCGGAATGGGTACAATTTAAATCCGTTAA
CGAGGATCTATGAGAGGGCAAGTCTGGTGCCAGCAGCCGCGGTAATTCCAGCTCTCAAAG
TGTATATCGTCACTGCTGCGGTTAAAAAGCTCGTAGTTGGATCTGCGCATCAGGGCCTGG
TCCGCCTACTGGGTGTGAACTGGCCTGAGTTTACTGCTGGTTTTCCCTACGTTGCCTTCA
CCGGTCGCGTAGGGTGGCTAGCCAGTTTACTTTGAAAAAATCAGAGTGCTTCACGCGGGC
TATTGTCTGAATACTCGTGCATGGAATAATAGAATAGGACCTCAGTGCTGTTTTGCTGGT
TTTCTGATCTGAGGTAATGGTTAAGAGGGACGCACGGGGGCATTAACGGATAGAGTTGAC
GAAACCGCGACATTCAACCGGTTGCTTGGCGGCCCTGCCCCTTGAGGGCAATGCCAGCTG
CAACTCA--CGCCGGTGTATTTGCCGCCGGTATGCGCCGAGAGATTCGCTTCGTGCGCTG
ACACTTTAGTGGACCACCCCTGGGCGTGGAACCCTGCACAAGACTAGCGTATTGGAGTGA
ATGCTT-CCTAGTCTCCGCCATGTGCAGCGGTTGCACTGGTAAGCGTTGGGCAGTCGCGT
GCGACTTCTTACGGTTCT-GCACGTGGTGTATGCTGCTGAGACAAGCT-CTCGGTGTGAA
AGTTGACCACCTATCCGACCCGTCTTGAAACACGGACCAAGGAGTCTAGCATATGCGCGA
GTCATTGGGTGGAAAACCTAAAGGCGTAATGAAAGTAAAGGTTGATGCGGCTATATGGGA
TCCGTTGGTGCGGCGCACCATAGTCCCGTCCCCGTTGCTTGCAATAGGGCGGAGATAGAG
CGCATACGCTGGGACCCGAAAGATGGTGAACTATG
>Trachyglossoides sp.1
ACATCACCAAAGCTCCGACTT-GACGAGCGCATCTATTAGATTAAAACCAATCGGGTCTG
CCCGTATTGGTGACTCTGAATAGCT-AGCTGATCGCATGGTCTTGTACCGGCGACGAGTC
TATCAAGTGTCTGCCTTATCAACTGTCGATGGTAGTTTATGTGCCTACCATGGTTGTAAC
GGGTAACGGAGAATAAGGGTTCGACTCCGGAGAGGGAGCCTGAGAAATTGCTACCACATC
CAAGGAAGGCAGCAGGCGCGCAAATTACCCACTCTCGGCATGAGGAGGTAGTGACGAAAA
ATAACGAGACCGTTCTCTATGAGGCCGGTTATCGGAATGGGTACAATTTAAACCCGTTAA
CGAGGAACTATGAGAGGGCAAGTCTGGTGCCAGCAGCCGCGGTAATTCCAGCTCTCAAAG
TGTATATCGTCATTGCTGCGGTTAAAAAGCTCGTAGTTGGATCTGCGTCGCAGGACTCGG
TCCGCACTCTGTGCGTTCACTGATCTCGGTATACTGCTGGTTTTCCCTACGTTGCCTTCA
TCGGTTGCGTAGGGTGGCTAGCGAGTTTACTTTGAAAAAATTAGAGTGCTTCACGCGGGC
TATTGCCTGAATACTCGTGCATGGAATAATGGAATAGGATCTCGGTTCTATTTTGTTGGT
TTTCTGATCTGAGATAATGGTTAAGAGGGACGGACGGGGGCATTAGCGGATAGAGTTAAC
GAAACTGCGACATTCAACCAGTTGCTTAGCGGCCTTGCTCCTTGAGGGCAATATCAGCTG
CCGTTCT--TGTTGGTGTATTTGTCGTCGGTATGCGCCGAAGGGTTTGTTGGATGCGCCG
ACGCTTTAGTGGACCATTCCGGGGAGTGGAACCCTGCGTGAGCTGGGCTTATTGGCATAA
ACTTTTACCTGTTCTCCGCTCCGCGCGGTCTTTGTGTCTGCCGTCGTTGGGCGGTCGCAT
GCGACTTCCTACGGCTTA-GTTGGTAACAGCAGCCGCTGAGACACTTTCTTCGGTGTGAA
AGTTAACCACCTATCCGACCCGTCTTGAAACACGGACCAAGGAGTCTAGCATATGCGCAA
GTCATTGGGTGGAAAACCTAAAGGCGTAATGAAAGTAAAGGTTGATGCGGCTATATGGGA
TCCCTTTAGAGGGCGCACCATAGCCCCGTCCCCGTTGCTTGCAATAGGGCGGAGAGTGAG
CGCATACGCTGGGACCCGAAAGATGGTGAACTATG
>Rhigonema thysanophora
ACATCACCAAAGCTCCGAATTT-ACGAGCGCATCTATTAGATTAAAACCAATCGGACTTG
TCCGTGTTGGTGACTCTGAATAGCTA-GCTGATCGCATGGTCTTGTACCGGCGACAACTC
TATCAAGTGTCTGCCTTATCAACTGTCGATGGTAGTTTATGTGCCTACCATGGTTGTAAC
GGGTAACGGAGAATAAGGGTTCGACTCCGGAGAGGGAGCCTGAGAAATTGCTACCACATC
CAAGGAAGGCAGCAGGCGCGCAAATTACCCACTCTCAGCATGAGGAGGTAGTGACGAAAA
ATAACGAGACCGTTCTCTATGAGGCCGGTTATCGGAATGGGTACAATTTAAACCCGTTAA
CGAGGAACTATGAGAGGGCAAGTCTGGTGCCAGCAGCCGCGGTAATTCCAGCTCTCAAAG
TGTATATCGTCATTGCTGCGGTTAAAAAGCTCGTAGTTGGATCTGCGCCTCAGGACTTGG
TCCGCACTCTGTGCGTTCACTGACCTGGGTACACTGTTGGTTTTCCCTGCGTTGCCTTCA
TCGGTCGCGCTGGGTGGCTAACGAGTTTACTTTGAAAAAATTAGAGTGCTTCACGCGGGC
TATTGTCTGAATACTCGTGCATGGAATAATGGAATAGGATCTCGGTTCTATTTTGTTGGT
TTTCTGATCTGAGATAATGGTTAAGAGGGACGGACGGGGGCATTAGCGGATAGAGTTGAC
GAAACCGCGACATTCAACCAGTCGCTCAGCGGCCTTGCTCCTTGAGGGCAATAGCAGCTG
CCGCTCA--TGCCGGTGTATTTGTTGTCGGTATGCGCTGAAGGGGTCGCTACGTGCGCCA
ACGCTTTAGTGGACCACTCCGGGG-GTGGAACCCTGATCAAGTTCGGCGTTTTGGTGTGA
-CTTGCATTTGTTCTCCGCTGTGCGCAGCCTCTGTGCATGCGGTCGTTGGGCGGTCGCAT
GCGACTTCCTACGGCTTT-GCTGGCAGTAGCAGCTGCTGAGACACTTGATTCGGTGTGAA
AGTTAACCACCTATCCGACCCGTCTTGAAACACGGACCAAGGAGTCTAGCATATGCGCGA
GTCATTGGGTGGAAAACCTAAAGGCGTAATGAAAGTAAAGGTTGATGCGGCTATATGGGA
TCTCTTTGTAGAGCGCACCATAGCCCCGTCCCCGTTGCTTGCAATAGGGCGGAGATTGAG
CGCATACGCTGGGACCCGAAAGATGGTGAACTATG
>Gilsonema gabonensis
ACATCACCAAAGCTCCGATTTGGAAGAGCGCATCTATTAGATTAAAACCAATCGGGTCTG
CCCGTCTTGGTGACTCTGAATAGCTTCGCTGATCGCATGGTCTTGTACCGGCGACGTGTC
AATCAAGTGTCTGCCTTATCAACTTTCGATGGTAGTTTATGTGCCTACCATGGTTGTAAC
GGGTAACGGAGAATAAGGGTTCGACTCCGGAGAGGGAGCCTGAGAAACGGCTACCACTTC
TAAGGAAGGCAGCAGGCGCGCAAATTACCCACTCTCGGCATGAGGAGGTAGTGACGAAAA
ATAACGAGACCGTACTCTATGAGGCCGGTTATCGGAATGGGTACAATTTAAACCCGTTAA
CGAGGAACTATGAGAGGGCAAGTCTGGTGCCAGCAGCCGCGGTAATTCCAGCTCTCAAAG
TGTATATCGTCATTGCTGCGGTTAAAAAGCTCGTAGTTGGATCTGCGCCTCAGGACTCGG
TCCGCCCACTGGGTGAGAACTGGCCTGGGTATATTGCTGGTTTTCCCTACGTTGCCTTTA
CCGGTCGCGTAGGGTGGCTAGCGAGTTTACTTTGAAAAAATTAGAGTGCTTAACGCGGGT
TGTGTCCTGTATACTCGTGCATGGAATAATAGAATAGGATCTCGGTTCTATTTTGTTGGT
TTTCTGATCTGAGATAATGGTTAAGAGGGACAGACGGGGGCATTAACGGATAGAGTCGAC
GAAACGGCGGCGTTCAGCCGTTGGCACAGCGGTCCCGCACCTTGGGGGCGCTGGTGGCTG
TCGTGCGCGAG-CGGTGTATTTGTCGTCGGTATGCGCCGAGAGTTCGGGCGCGTACGCTG
GAGTGCTAGAGGACCATGCCGG-GTGTGGAAACCTGCGTG-CCAAGGCGCATCGGCTCGA
GCAGCGAGCGCGTCTCCGCTAGCAAGCGTTGTCGGCT-GACGGGCGTTGGGCGGTCGCGT
GCGACTTCCTATGCCACTGGCCGCCGCAGCGTGTTGCTGAGACGCAGATCTCGGTGTAAA
AGTCGACCACCTATCCGACCCGTCTTGAAACACGGACCAAGGAGTCTAGCATATGCGCGA
GTCATTGGGTGGTAAACCTAACGGCGAAATGAAAGTGAAGGTAGATGCCGCTATATGGGA
TCCGTCTATGCGGCGCACCATAGCCCCGTCCTCGTCGCTTGCGATAGGGCGGAGGAAGAG
CGCATACGCTGGGACCCGAAAGATGGTGAACTATG
>Ransomnema bravoae
ACATCACCAAAGCTCCGATTTCGACGAGCGCATCTATTAGATTAAAACCAATCGGGTCTG
CCCGTCTTGGTGACTCTGAATAGCTATGCTGATCGCATGGTCTTGTACCGGCGACGTGTC
TATCAAGTGTCTGCCTTATCAACTTTCGATGGTAGTTTATGTGCCTACCATGGTTGTAAC
GGGTAACGGAGAATAAGGGTTCGACTCCGGAGAGGGAGCCTGAGAAACGGCTACCACATC
CAAGGAAGGCAGCAGGCGCGCAAATTACCCACTCTCGGCACGAGGAGGTAGTGACGAAAA
ATAACGAGACCGTTCTCTTTGAGGCCGGTTATCGGAATGGGTACAATTTAAACCCGTTAA
CGAGGATCTATGAGAGGGCAAGTCTGGTGCCAGCAGCCGCGGTAATTCCAGCTCTCAAAG
TGTATATCGTCATTGCTGCGGTTAAAAAGCTCGTAGTTGGATCTTCGCCTCTGGACTCGG
TCCGCCCACTGGGTGAGAACTGGCCAGGGTGTACTGCTGGTTGCCCCTACGTTGCCTTCA
CCGGTCGCGTAGGGTGGCTAGCGAGTTTACTTTGAAAAAATTAGAGTGCTTCACGCGGGC
TATTGTCTGAATACTCGTGCATGGAATAATAGAATAGGATCTCGGTTCTATTTTGTTGGT
TTTCTGATCTGAGATAATGGTTAAGAGGGACGGACGGGGGCATTAACGGATAGAGTTGAC
GAAACCGCGGCGTTCATCCGGTCGCCTAGCGGCGCCGCCCCTTGAGGGCGAGGAGTGCTG
CCGGGCGCGTGTTGGTGTATTCGCCGTCGGTATGCGCTGAGAGTTTGGGCGCGTGCGCTT
GCGTATTAGTGGACCACGTCGG-GCGTGGCACCCTCCTCG-TCTAGGCGTATCGGCTCAA
GCCGTTGATGTGTCTCGGCTAGGCGCAACGGTTGAGT-GACGGCTGTCGGGCGGTCGCGT
GCGACTTCCTAGGGCCTTAGCAAGCGCGATGCGTTGCTGGGACGCATTTCTCGGTGTAAA
CGTCGACCACCTATCCGACCCGTCTTGAAACACGGACCAAGGAGTCTAGCATATGCGCGA
GTCATTGGGTGGTAAACCTAAAGGCGTAATGAAAGTAAAGGTTGATGCGGCTATATGGGA
TCCGTTGGTGCGGCGCACCATAGCCCCGTCCTCGTCGCTTGCGATAGGGCGGAGGAGGAG
CGCATACGCTGGGACCCGAAAGATGGTGAACTATG
>Heth pivari
ACATCACCAAAGCTCCGATTTTGACGAGCGCATCTATTAGATTAAAACCAATCGGGTTTG
CCCGTGTTGGTGACTCTGAAKAGCTATGCTGATCGCATGGTCTCGTACYGGCGACGTATC
AATCAAGTGTCTGCCTTATCAACTTTCGATGGTAGTTTATGTGCCTACCATGGTTGTAAC
GGGTAACGGAGAATAAGGGTTCGACTCCGGAGAGGGAGCCTGAGAAACGGCTACCACATC
CAAGGAAGGCAGCAGGCGCGCAAATTACCCACTCTCGGCATGAGGAGGTAGTGACGAAAA
ATAACGAGACCGTTCTCTATGAGGCCGGTTATCGGAATGGGTACAATTTAAACCCGTTAA
CGAGGATCTATGAGAGGGCAAGTCTGGTGCCAGCAGCCGCGGTAATTCCAGCTCTCAAAG
TGTABATCGTCATTGCTGCGGTTAAAAAGCTCGTAGTTGGATCTGCGCTTCCGGATTCGG
TCCGCCCACYGGGTGAGAACTGGCCGGGGTATTCTGCTGGTTTTCCBTACGTTGCCTTCA
YCGGTCGCGTAGGGTGGCTAGCGAGTTTACTTTGAAAAAATTAGAGTGCTTCACGCGGGC
TWTTGYCTGAATACTCGTGCATGGAATAATRGAATAGGATCTCGGTTCTATTTTGTTGGT
TTTCTGARYTGAGATAATGGTTAAGAGGGACGGACGGGGGCATTAACGGATAGAGTTGAC
GAAACTGCGGCGTTCATCCGGTCGCCTAGCGGCGCCACCCCTTGAGGGCGGAGAGTGCTG
CCGGGTGAGTGCTGGTGTATTCGCCGTCGGTATGCGCTGAGAGTTTGGGCGCGTGTGCTT
GCGTACTAGTGGACCACGCCGG-GCGTGGCACCCTCCTCG-TCTAGGCGTATCGGCTCAG
ACCGTCGATGCGTCTCGGCTAGGCGCAGCGGTTGAGC-GACGGCTGTCGGGCGGTCGCGT
GCGACTTCCTACGGCCTTAGTTAGCGCGATGCGTTGCTGGGATGCATTTCTCGGTGTAAA
CGTCGACCACCTATCCGACCCGTCTTGAAACACGGACCAAGGAGTCTAGCATATGCGCGA
GTCATTGGGTGGTAAACCTAAAGGCGTAATGAAAGTAAAGGTCGATGCGGCTATATGGGA
TCCGTTGGCGCGGCGCACCATAGCCCCGTCCTCGTCGCTTGCGATAGGGCGGAGGAGGAG
CGCATACGCTGGGACCCGAAAGATGGTGAACTATG
>Heth taybaci
ACATCACCAAAGCTCCGATTCTGACGAGCGCATCTATTAGATTAAAACCAATCGGGTCTG
CCCGTGTTGGTGACTCTGAATAGCTATGCTGATCGCATGGTCTCGTACCGGCGACGTATC
AATCAAGTGTCTGCCTTATCAACTTTCGATGGTAGTTTATGTGCCTACCATGGTTGTAAC
GGGTAACGGAGAATAAGGGTTCGACTCCGGAGAGGGAGCCTGAGAAACGGCTACCACATC
CAAGGAAGGCAGCAGGCGCGCAAATTACCCACTCTCGGTATGAGGAGGTAGTGACGAAAA
ATAACGAGACCGTTCTCTATGAGGTCGGTTATCGGAATGGGTACAATTTAAACCCGTTAA
CGAGGATCTATGAGAGGGCAAGTCTGGTGCCAGCAGCCGCGGTAATTCCAGCTCTCAAAG
TGTATATCGTCATTGCTGCGGTTAAAAAGCTCGTAGTTGGATCTGCGCTTCCGGATTCGG
TCCGCCCCTTGGGTGAGAACTGGCCGGGGTATTCTGCTGGTTTTCCCTACGTTGCCTTCA
TCGGTCGCGTAGGGTGGCTAGCGAGTTTACTTTGAAAAAATTAGAGTGCTTCACGCGGGC
TTTTGCCTGAATACTCGTGCATGGAATAATAGAATAGGATCTCGGTTCTATTTTGTTGGT
TTTCTGAGCTGAGATAATGGTTAAGAGGGACGGACGGGGGCATTAACGGATAGAGTTGAC
GAAACCGCGGCGTTCATCCGGTCGCCTAGCGGCGTCACCCCTTGAGGGCGAAGAGTGCTG
CCGGGCGCGTGCTGGTGTATTCGCCGTCGGTATGCGCTGAGAGCTTGGGCACGTGCGCTT
GCGTAGTAGTGGACCACGTCGG-GCGTGGAAACCTCCGCA-TCTAGGCGTATCGGCTCAG
GTCTTCGGTGCGTCTCGGCTAGGCGCAGCGGTTGTGC-TACGGCTGTCGGGCGGTCGCGT
GCGACTTCCTATGGCCTTAGCGGGCGCGATGCGTTGCAGAGGCGCATTTCTCGGTGTAAA
CGTCGACCACCTATCCGACCCGTCTTGAAACACGGACCAAGGAGTCTAGCATATGCGCGA
GTCATTGGGTGGTAAACCTAAAGGCGTAATGAAAGTAAAGGTCGATGCGGCTATATGGGA
TCCGTCGGCACGGCGCACCATAGCCCCGTCCTCGTCGCTTGCGATAGGGCGGAGGAGGAG
CGCATACGCTGGGATCCGAAGGATGGTGAACTATG
>Carnoya cepacapitatus
ACATCACCAAAGCTCCGATTTTGACGAGCGCATCTATTAGATTAAAACCAATCGGGCTTG
CTCGTATTGGTGACTCTGAATAGCTATGCTGATCGCATGGTCTTGTACCGGCGACGTGTC
AATCAAGTGTCTGCCTTATCAACTTTCGATGGTAGTTTATGTGCCTACCATGGTTGTAAC
GGGTAACGGAGAATAAGGGTTCGACTCCGGAGAGGGAGCCTGAGAAACGGCTACCACATC
CAAGGAAGGCAGCAGGCGCGCAAATTACCCACTCTCGGCATGAGGAGGTAGTGACGAAAA
ATAACGAGACCGTTCTCTATGAGGCCGGTTATCGGAATGGGTACAATTTAAACCCGTTAA
CGAGGATCTATGAGAGGGCAAGTCTGGTGCCAGCAGCCGCGGTAATTCCAGCTCTCAAAG
TGTATATCGTCATTGCTGCGGTTAAAAAGCTCGTAGTTGGATCTTCGCTTCAGGACCTGG
TCCACCTTTTGGGTGAGAACTGGCCTAAGTATTCTGCTGGTTTTCCCTACGTTGCCTTCA
TCGGTCGCGTAGGGTGGCTAGCGAGTTTACTTTGAAAAAATTAGAGTGCTTCACGCGGGC
TATTGTCTGAATACTCGTGCATGGAATAATAGAATAGGATCTCGGTTCTATTTTGTTGGT
TTTCTGAACTGAGATAATGGTTAAGAGGGACGGACGGGGGCATTAACGGATAGAGTTGAC
GAAACCGCGGCGTTCATCCGATCCCTTAGCGGCGCTGTCCCTTGAGGTCGACGAGAGCTG
TTGAGTGCGTGCCGGTGTATTTGCCGTCGGTATGCGCCGAGAGTCTGGCTGCGTGTGCTG
AAGCGTTAGTGGACC-CGCTGGAGCGTGGAAACCTCCGCA-CCAAGGCGTATCGACTCAG
ATTTTACGTGCGCGCCTAC-GTGCGCAGCGGTTGCGCAGGTGTCTATTGAGCGGTCGCGT
GCGACTTCTTATAGGTCCGGTCGGCGTGATGCGCTGCGGTGGTGCGTATCTCGGTGTAAA
AGTCGACCACCTATCCGACCCGTCTTGAAACACGGACCAAGGAGTCTAGCATATGCGCGA
GTCATTGGGTGGTAAACCTAAAGGCGTAATGAAAGTAAAGGTTGATACGGCTATATGGGA
TCCGCTGGCGCGGCGCACCATAGCCCCGTCCTCGTTGCTTGCAATAGGGCGGAGGAGGAG
CGCATACGCTGGGACCCGAAAGATGGTGAACTATG
>Carnoya mexicana
ACATCACCAAAGCTCCGATTTTGACGAGCGCATCTATTAGATTAAAACCAATCGGGCTCG
CTCGTATTGGTGACTCTGAATAGCTATGCTGATCGCATGGTCTTGTACCGGCGACGTGTC
AATCAAGTGTCTGCCTTATCAACTTTCGATGGTAGTTTATGTGCCTACCATGGTTGTAAC
GGGTAACGGAGAATAAGGGTTCGACTCCGGAGAGGGAGCCTGAGAAACGGCTACCACATC
CAAGGAAGGCAGCAGGCGCGCAAATTACCCACTCTCGGCATGAGGAGGTAGTGACGAAAA
ATAACGAGACCGTTCTCTATGAGGCCGGTTATCGGAATGGGTACAATTTAAACCCGTTAA
CGAGGATCTATGAGAGGGCAAGTCTGGTGCCAGCAGCCGCGGTAATTCCAGCTCTCAAAG
TGTATATCGTCATTGCTGCGGTTAAAAAGCTCGTAGTTGGATCTTCGCTTCAGGACCTGG
TCCACCTTTTCGGTGAGAACTGGCCTTGGTATTCTGCTGGTTTTCCCTACGTTGCCTTCA
CCGGTCGCGTAGGGTGGCTAGCGAGTTTACTTTGAAAAAATTAGAGTGCTTCACGCGGGC
TATTGTCTGAATACTCGTGCATGGAATAATAGAATAGGATCTCGGTTCTATTTTGTTGGT
TTTCTGAACTGAGATAATGGTTAAGAGGGACGGACGGGGGCATTAACGGATAGAGTTGAC
GAAACCGCGGCGTTCATCCGGTCCCTTAGCGGCGCCGTCCCTTGGGGTCGACGAGAGCTG
TTGAGTGCGAGTCGGTGTATTTGCCGTCGGTATGCGCCGAGAGTTTGGCTGCGTGCGTTG
AAGTGTTAGTGGACC-CGCTGGAGCGTGGAAACCTCCGTA-CCAAGGCGTATCGTTTCAG
GCTTCAGATGCGTGCCTAC-GTACGCGGCGGTTGCGTAGGTGTCTATTGAGCGGTCGCGT
GCGACTTCTTATAGGTCCGGTCGATGTGACGCGCTGCGGTGGTGCGTATCTCGGTGTAAA
AGTCGACCACCTATCCGACCCGTCTTGAAACACGGACCAAGGAGTCTAGCATATGCGCGA
GTCATTGGGTGGAAAACCTAAAGGCGAAATGAAAGTAAAGGTTGATGCGGCTATATGGGA
TCCGTTGGCGCGGCGCACCATAGCCCCGTCCTCGTTGCTTGCAATAGGGCGGAGGAGGAG
CGCATACGCTGGGACCCGAAAGATGGTGAACTATG
>Carnoya philippinensis
ACATCACCAAAGCTCCGATTTTGACGAGCGCATCTATTAGATTAAAACCAATCGGGCTTG
CTCGTATTGGTGACTCTGAATAGCTATGCTGATCGCATGGTCTTGTACCGGCGACGTGTC
AATCAAGTGTCTGCCTTATCAACTTTCGATGGTAGTTTATGTGCCTACCATGGTTGTAAC
GGGTAACGGAGAATAAGGGTTCGACTCCGGAGAGGGAGCCTGAGAAACGGCTACCACATC
CAAGGAAGGCAGCAGGCGCGCAAATTACCCACTCTCGGCATGAGGAGGTAGTGACGAAAA
ATAACGAGACCGTTCTCTATGAGGCCGGTTATCGGAATGGGTACAATTTAAACCCGTTAA
CGAGGATCTATGAGAGGGCAAGTCTGGTGCCAGCAGCCGCGGTAATTCCAGCTCTCAAAG
TGTATATCGTCATTGCTGCGGTTAAAAAGCTCGTAGTTGGATCTTCGCTTCAGGACCCGG
TCCGCCTTTTAGGTGAGAACTGGCCTGGGTATTCTGCTGGTTTTCCCTACGTTGCCTTCA
TCGGTCGCGTAGGGTGGCTAGCGAGTTTACTTTGAAAAAATTAGAGTGCTTCACGCGGGC
TATTGTCTGAATACTCGTGCATGGAATAATAGAATAGGATCTCGGTTCTATTTTGTTGGT
TTTCTGAACTGAGATAATGGTTAAGAGGGACGGACGGGGGCATTAACGGATAGAGTTGAC
GAAACCGCGGCGTTCATCCGGTCCCTTAGCGGCGCCATCCCTTGAGGTCGACGAGAGCTG
TTGAGTGCGTGTCGGTGTATTTGCCGTCGGTATGCGCCGAGAGTTTGGCTGCGTGCGTTG
AAGTGTTAGTGGACC-CGCCGGGGCGTGGAAACCTCCGTA-CCAAGGCGTATCGACTCAG
GCTTTGTGTGCGCGCCTAC-GTGCGCAGCGGTTGCGTAGGTGTCTATTGAGCGGTCGCGT
GCGACTTCTTATAGGTCGAGTCGACGTGATGCGTTGCGGTGGTGCGTATCTCGGTGTAAA
AGTCGACCACCTATCCGACCCGTCTTGAAACACGGACCAAGGAGTCTAGCATATGCGCGA
GTCATTGGGTGGCAAACCTAAAGGCGTAATGAAAGTAAAGGCTGATGCGGCTATATGGGA
TCCGCTGGCGCGGCGCACCATAGCCCCGTCCTCGTTGCTTGCAATAGGGCGGAGGAGGAG
CGCATACGCTGGGACCCGAAAGATGGTGAACTATG
>Carnoya filipjevi
ACATCACCAAAGCTCCGATTTTGACGAGCGCATCTATTAGATTAAAACCAATCGGGCTTG
CTCGTATTGGTGACTCTGAATAGCTATGCTGATCGCATGGTCTTGTACCGGCGACGTGTC
AATCAAGTGTCTGCCTTATCAACTTTCGATGGTAGTTTATGTGCCTACCATGGTTGTAAC
GGGTAACGGAGAATAAGGGTTCGACTCCGGAGAGGGAGCCTGAGAAACGGCTACCACATC
CAAGGAAGGCAGCAGGCGCGCAAATTACCCACTCTCGGCATGAGGAGGTAGTGACGAAAA
ATAACGAGACCGTTCTCTATGAGGCCGGTTATCGGAATGGGTACAATTTAAACCCGTTAA
CGAGGATCTATGAGAGGGCAAGTCTGGTGCCAGCAGCCGCGGTAATTCCAGCTCTCAAAG
TGTATATCGTCATTGCTGCGGTTAAAAAGCTCGTAGTTGGATCTTCGCTTCAGGACCTGG
TCCGCCTTTTGGGTGAGAACTGGCCTGGGTATTCTGCTGGTTTTCCCTACGTTGCCTTCA
TCGGTCGCGTAGGGTGGCTAGCGAGTTTACTTTGAAAAAATTAGAGTGCTTCACGCGGGC
TATTGTCTGAATACTCGTGCATGGAATAATAGAATAGGATCTCGGTTCTATTTTGTTGGT
TTTCTGAACTGAGATAATGGTTAAGAGGGACGGACGGGGGCATTAACGGATAGAGTTGAC
GAAACCGCGGCGTTCATCCGGTCCCTTAGCGGCGCCATCCCTTGAGGTCGACGAGAGCTG
TTGAGCGCGTGTCGGTGTATTTGCCGTCGGTATGCGCCGAGAGTTTGGCTGCGTGCGTTG
AAGTGTTAGTGGACCACGCCGGGGCGTGGAAACCTCCGTA-CCAAGGCGTATCGACTCAG
GCTTTGTGTGCGCGCCTAC-GTGCGCAGCGGTTGCGTAGGTGTCTATTGAGCGGTCGCGT
GCGACTTCTTATAGGTCGAGTCGACGTGATGCGTTGCGGTGGTGCGTATCTCGGTGTAAA
AGTCGACCACCTATCCGACCCGTCTTGAAACACGGACCAAGGAGTCTAGCATATGCGCGA
GTCATTGGGTGGTAAACCTAAAGGCGTAATGAAAGTAAAGGTTGATGCGGCTATATGGGA
TCCGCTGGCGCGGCGCACCATAGCCCCGTCCTCGTTGCTTGCAATAGGGCGGAGGAGGAG
CGCATACGCTGGGACCCGAAAGATGGTGAACTATG
>Cattiena trachelomegali
ACATCACCAAAGCTCGGATTTTGAAGAGCGCATCTATTAGATTAAAACCAATCGGGTTTG
CCCGTCTTGGTGACTCTGAATAGCTTCGCTGATCGCATGGTCTTGTACCGGCGACGTGTC
AATCAAGTGTCTGCCTTATCAACTTTCGATGGTAGTTTATGTGCCTACCATGGTTGTAAC
GGGTAACGGAGAATAAGGGTTCGACTCCGGAGAGGGAGCCTGAGAAACGGCTACCACTTC
TAAGGAAGGCAGCAGGCGCGCAAATTACCCACTCTCGGCATGAGGAGGTAGTGACGAAAA
ATAACGAGACCGTTCTCTATGAGGCCGGTTATCGGAATGGGTACAATTTAAACCCGTTAA
CGAGGATCTATGAGAGGGCAAGTCTGGTGCCAGCAGCCGCGGTAATTCCAGCTCTCAAAG
TGTATATCGTCATTGCTGCGGTTAAAAAGCTCGTAGTTGGATCTGCGCCTCAGGACTCGG
TCCGCCCTTTGGGTGAGAACTGGCCTGGGTATATTGCTGGTTTTCCCTACGTTGCCTTCA
CCGGTCGCGTAGGGTGGCTAGCGAGTTTACTTTGAAAAAATTAGAGTGCTTAACGCGGGC
TATTGTCTGAATACTCGTGCATGGAATAATAGAATAGGATCTCGGTTCTATTTTGTTGGT
TTTCTGATCTGAGATAATGGTTAAGAGGGACAGACGGGGGCATTAACGGATAGAGTTGAC
GAAACGGCGGCGTTCAGCTGCTCACGCAGCGGCCCTACACCCTGGGGGCGCCGATGGCTG
TCGCGTACGAG-CGGTGTATTTGTCGTCGGTATGCGCCGAGAGTTCGGGCACGCACGCTA
GAGTGTTAGAGGACCACGCTGG-GTGTGGAAACCTGCGTG-CCAAGGCGCGTCGGTTCGA
GCCAGCTACGTGTCTCCGCTAGCGGACACTGTCG-CT-GGCTGGCGTTGGGCGGTCGCGT
GCGACTTCCTATGCTCTTGGCTTGAGCAGCGTTTCGCTGAGACACAAATCTCGGTGTAAA
AGTTGACCACCTATCCGACCCGTCTTGAAACACGGACCAAGGAGTCTAGCATATGCGCGA
GTCATTGGGTGGTAAACCTAAAGGCGAAATGAAAGTGAAGGTTGATGCTGCTATATGGGA
TCCGATAATGCGGCGCACCATAGCCCCGTCCTCGTCGCTTGCGGTAGGGCGGAGGAAGAG
CGCATACGCTGGGACCCGAAAGATGGTGAACTATG
>Brumptaemilius justini
ACATCACCAAAGCTCGGATTTTGAAGAGCGCATCTATTAGATTAAAACCAATCGGGTCTG
CCCGTCTTGGTGACTCTGAATAGCTTCGCTGATCGCATGGTCTTGAACCGGCGACGTGTC
AATCAAGTGTCTGCCTTATCAACTTTCGATGGTAGTTTATGTGCCTACCATGGTTGTAAC
GGGTAACGGAGAATAAGGGTTCGACTCCGGAGAGGGAGCCTGAGAAACGGCTACCACATC
CAAGGAAGGCAGCAGGCGCGCAAATTACCCACTCTCGGCATGAGGAGGTAGTGACGAAAA
ATAACGAGACCGTTCTCTATGAGGCCGGTTATCGGAATGGGTACAATTTAAACCCGTTAA
CGAGGATCTATGAGAGGGCAAGTCTGGTGCCAGCAGCCGCGGTAATTCCAGCTCTCAAAG
TGTATATCGTCATTGCTGCGGTTAAAAAGCTCGTAGTTGGATCTGCGCCTCAGGACTCGG
TCCGCCTACTGGGTGAGAACTGGCCTGGGTATATTGCTGGTTTTCCCTACGTTGCCTTCA
CCGGTCGCGTAGGGTGGCTAGCGAGTTTACTTTGAAAAAATTAGAGTGCTTAATGCGGGC
TATTGTCTGAATACTCGTGCATGGAATAATAGAATAGGATCTCGGTTCTATTTTGTTGGT
TTTCTGATCTGAGATAATGGTTAAGAGGGACAGACGGGGGCATTAACGGATAGAGTTGAC
GAAACAGCGGCTTTCAGCTACTCCCGCAGCGGTCCCGTACCTCGAGGGCGCTGGTAACTG
CCGAGTGCGAG-TGGTGCATTTGTCGTCGGTATGCGCCGAGAGTTCGGGCACGTACGCTG
AAACGCTAGAGGACCGTGCCGG-GTGTGGAAACCTGCGTG-CCAAGGCGTATCGGTTCGA
GCAGCATCTGCTTCTCCGCTATCGACGGCTGTCT-CT-GGCGGGCGTTGGGCGGTCGCAT
GCGACTTCCTATGCTCTTGGCCTGGGCAGTGTGTTGCAGAGAGGCAAATCTCGGTGTAAA
AGTTGACCACCTATCCGACCCGTCTTGAAACACGGACCAAGGAGTCTAGCATATGCGCGA
GTCATTGGGTGGAAAACCTAAAGGCGTAATGAAAGTGAAGGTTGATGCTGCTATATGGGA
TCCGTTTGCGCGGCGCACCATAGCCCCGTCCTCGTCGCTTGCGATAGGGCGGAGGAAGAG
CGCATACGCTGGGACCCGAAAGATGGTGAACTATG
>Insulanema longispiculum
ACATCACCAAAGCTCGGATTTTGAAGAGCGCATCTATTAGATTAAAACCAATCGGGTTTG
CCCGTCTTGGTGACTCTGAATAGCTTCGCTGATCGCATGGTCTTGCACCGGCGACGTGTC
AATCAAGTGTCTGCCTTATCAACTTTCGATGGTAGTTTATGTGCCTACCATGGTTGTAAC
GGGTAACGGAGAATAAGGGTTCGACTCCGGAGAGGGAGCCTGAGAAACGGCTACCACATC
CAAGGAAGGCAGCAGGCGCGCAAATTACCCACTCTCGGCATGAGGAGGTAGTGACGAAAA
ATAACGAGACCGTACTCTATGAGGCCGGTTATCGGAATGGGTACAATTTAAACCCGTTAA
CGAGGATCTATGAGAGGGCAAGTCTGGTGCCAGCAGCCGCGGTAATTCCAGCTCTCAAAG
TGTATATCGTCATTGCTGCGGTTAAAAAGCTCGTAGTTGGATCTGCGCCTCAGGACTCGG
TCCGCCCACTGGGTGAGAACTGGCCTGGGTATATTGCTGGTTTTCCCTACGTTGCCTTCA
CCGGTCGCGTAGGGTGGCTAGCGAGTTTACTTTGAAAAAATTAGAGTGCTTAATGCGGGC
TTGTGCTCGAATACTCGTGCATGGAATAATAGAATAGGATCTCGGTTCTATTTTGTTGGT
TTTCTGATCTGAGATAATGGTTAAGAGGGACAGACGGGGGCATTAACGGATAGAGTTGAC
GAAACCGCGGCGTTCAGCTGCTCACGCAGCGGCCCTGCACCCTGGGGGCGCTGGTGACTG
TCGCGTGCGAG-CGGTGTATTTGTCGTCGGTATGCGCCGAGAGTTCGGGCGCGCACGCTG
AAGCGCTAGAGGACCATGCCGG-GTGTGGAAACCTGAGTG-TCAAGGCGCGTCGGTTCGA
GCAGTGTC--CGTCTCCGCTAGCGAGGGCTGTCG-CT-GACGAGTGTTGGGCGGTCGCGT
GCGACTTCTTATGCTCTTGGCCAGAGCAGTGTTTCGCTGGGACGCAAATCTCGGTGTAAA
AGTTGACCACCTATCCGACCCGTCTTGAAACACGGACCAAGGAGTCTAGCATATGCGCGA
GTCATTGGGTGGTAAACCTAAAGGCGAAATGAAAGTGAAGGTTGATGCTGCTATATGGGA
TCCGGTCATTCGGCGCACCATAGCCCCGTCCTCGTCGCTTGCGGTAGGGCGGAGGAAGAG
CGCATACGCTGGGACCCGAAAGATGGTGAACTATG
>Travassosinema claudiae
ACATCACCAAAGCTCCGATTTTGACGAGCGCATCTATTAGACTAAAACCAATCGGGCTTG
CTCGTTTTGGTGACTCTGAATAGCTATGCTGATCGTATGGTCTTGTACCGGCGACGTGTC
TATCAAGTGTCTGCCTTATCAACTTTCGATGGTAGTTTATGTGCCTACCATGGTTGTTAC
GGGTAACGGAGAATAAGGGTTCGACTCCGGAGAGGGAGCCTGAGAAACGGCTACCACATC
TAAGGAAGGCAGCAGGCGCGCAAATTACCCACTCTCGGCATGAGGAGGTAGTGACGAAAA
ATAACGAGACCGTTCTCTATGAGGCCGGTTATCGGAATGGGTACAATTTAAACCCGTTAA
CGAGGATCTATGAGAGGGCAAGTCTGGTGCCAGCAGCCGCGGTAATTCCAGCTCTCAAAG
TGTATATCGTCATTGCTGCGGTTAAAAAGCTCGTAGTTGGATCTGCGCTTGGGAACTCGG
TCCGCCCTTTGGGCGAGAACTGGTCCCGGTATTGTGCTGGTTTTCCCTGTGTTGCCTTCA
CCGGTCGCGCAGGGTGGCTAGCGAGTTTACTTTGAAAAAATTAGAGTGCTTCAAGCGGGC
TTTAGCCTGAATATTCGTGCATGGAATAATAGAATAGGATCTCGGTTCTACTTTGTTGGT
TTTCTGATCTGAGATAATGGTTAAGAGGGACGGACGGGGGCATTAACGGATAGAGTTGAC
GAAACACTGGCATTCAGCCAATAC-GCAACG-ATGCCC-TTA-GGGTGCGG-AAGTA---
CAGGGGGCTTATTGGTGTGCTTGCCGCCGGTAGGCGCTGAGAAGTTCGCTGTGGTCGCTG
ACGTTTGAGAGGACCACGCTTGAGCGTGGAAACCTCT-GGTGCTGGGCGTGTCCGCGTGA
GCA-CTGTTTTTGGCCCGTCTGGTGCGGTTGCCGTGTGC-TGGTCGTTGGGCGGTCGCTT
GCGACTTCCTATGGCGCTGGTTCGC-GGTGATGTTGCGGCCGA-TGCGTCTCGGTGTAAA
AGTTGACCACCTATCCGACCCGTCTTGAAACACGGACCAAGGAGTCTAGCATATGCGCGA
GTCATTGGGTGGTAAACCTAAAGGCGAAATGAAAGTAAAGGTTAATGTAGCTATATGGGA
TCCGTTTGTGCGGCGCACCATAGCCCCGTCCTTATTGCTTGCAATAGGGCGGAGGTAGAG
CGCATACGCTGGTACCCGAAAGATGGTGAACTATG
>Cephalobellus sp.2
ACATCACCAAAGCTCCGATTTTGACGAGCGCATCTATTAGATTAAAACCAATCGGGCCTG
CCCGTTTTGGTGACTCTGAATAGCTATGCTGATCGCATGGTCTTGCACCGGCGACGTGTC
TATCAAGTGTCTGCCTTATCAACTTTCGATGGTAGTTTATGTGCCTACCATGGTTGTTAC
GGGTAACGGAGAATAAGGGTTCGACTCCGGAGAGGGAGCCTGAGAAACGGCTACCACATC
CAAGGAAGGCAGCAGGCGCGCAAATTACCCACTCTCGGCATGAGGAGGTAGTGACGAAAA
ATAACGAGACCGTTCTCATTGAGGCCGGTTATCGGAATGGGTACAATTTAAACCCGTTAA
CGAGGATCTATGAGAGGGCAAGTCTGGTGCCAGCAGCCGCGGTAATTCCAGCTCTCAAAG
TGTATATCGTCATTGCTGCGGTTAAAAAGCTCGTAGTTGGATCTGCGCTTGGGAACTCGG
TCCACCCTTGTGGTGAGAACTGGTCCCGGTAATTTGCTGGTTTTCTCCGCATTGCCTTTA
CCGGTCGTGTGGAGTGGCTAGCGAGTTTACTTTGAAAAAATTAGAGTGCTTCAAGCGGGC
TTTAGTCTGAATATTCGTGCATGGAATAATAGAATAGGATCTCGGTTCTATTTTGTTGGT
TTTCTGAATTGAGATAATGGTTAAGAGGGACAGACGGGGGCATTAACGGATAGAGTTGAC
GAAACTCTGGCATTCAACTGGTGCTGCTCTG-GCGCCT-TTC-TGGGGTGC-GGTTGCTG
GCGAGGGTCGCTCTGTGTATTTGCCATCGGTATGCGCCGAGAGGTTCGCTATGGTCGTTG
ACACTGAAGAGGACCGTGCCTGGGTGCGGAAACCTTTGCGTGTTGGGCGTATCCGCGTGA
ATTTCTGCTGTTGCCCCGCTGGGCGCAGTTGCTGCGTGC-TGATTGTTGAGCGGTCGCGT
GCGACTTCTTATAGTTTTGGCTCGTTGGCGATGTTGCGGCTTGGTGCATCTCGGTGTGAA
AGTCGACCACCTATCCGACCCGTCTTGAAACACGGACCAAGGAGTCTAGCATATGCGCAA
GTCATTGGGTGGTAAACCTAAAGGCGCAATGAAAGTAAAGATTAGTGCGGTTATATGGGA
TCCGCTTTTGTGGCGCACCATAGCCCCGTCCCCGTTGCTTGCAGTAGGGCGGAGGTAGAG
CGCATACGCTGGGACCCGAAAGATGGTGAACTATG
>Cephalobellus sp.4
ACATCACCAAAGCTCTGATTTTGACGAGCGCATCTATTAGATTAAAACCAATCGGGCTTG
CTCGTTTTGGTGACTCTGAATAGCTATGCTGATCGCATGGTCTTGTACCGGCGACGTGTC
TATCAAGTGTCTGCCTTATCAACTTTCGATGGTAGTTTATGTGCCTACCATGGTTGTTAC
GGGTAACGGAGAATAAGGGTTCGACTCCGGAGAGGGAGCCTGAGAAACGGCTACCACATC
CAAGGAAGGCAGCAGGCGCGCAAATTACCCACTCTCGGCATGAGGAGGTAGTGACGAAAA
ATAACGAGACCGTTCTCTATGAGGCCGGTTATCGGAATGGGTACAATTTAAACCCGTTAA
CGAGGATCTATGAGAGGGCAAGTCTGGTGCCAGCAGCCGCGGTAATTCCAGCTCTCAAAG
TGTATATCGTCATTGCTGCGGTTAAAAAGCTCGTAGTTGGATCTGCGCTTGAGAACTCGG
TCCGCCCTTTGGGCGAGAACTGGTCTCGGTATTGTGCTGGTTTTCCCTGCGTTGCCTTCA
CCGGTCGCGTAGGGTGGCTAGCGAGTTTACTTTGAAAAAATTAGAGTGCTTCAAGCGGGC
TTTAGTCTGAATATTCGTGCATGGAATAATAGAATAGGATCTCGGTTCTATTTTGTTGGT
TTTCTGATCTGAGATAATGGTTAAGAGGGACGGACGGGGGCATTAACGGATAGAGTTGAC
GAAACACCGGCATTCAACCAATAC-GTACTG-ATGCCC-GTACGGGGTCGA-GGGTA---
CAGGG-GCTGCATGGTGTATTTGCCGCTGGTATGCGCTGAGAAGTTCGCTGTGGTCGCTG
ATGCCTAAGAGGACCATACTTGAGCGTGGAAACCTTTAGGTGCTGGGCGCGTCCGCGTGA
GC--CTGTTTTCGCCCCGT-TAGCGCAGCTGTTGCGTGC-TGGTTGTTGAGCGGTCGCGT
GCGACTTCTTATGGTGCTGGCTCGTTGATGGTGTTGCGGTGTA-TGCGTCTCAGTGTGAA
AGTTGACCACCTATCCGACCCGTCTTGAAACACGGACCAAGGAGTCTAGCATATGCGCGA
GTCATTGGGTGGTAAACCTAAAGGCGTAATGAAAGTAAAGGTTAATGCTGCTATATGGGA
TCCGTTTGTGCGGCGCACCATAGCCCCGTCCCCGTTGCTTGCAATAGGGCGGAGGAAGAG
CGCATACGCTGGGACCCGAAAGATGGTGAACTATG
>Cephalobellus brevicaudatus
ACAGCACCAAAGCTCCGATTTTGACGAGCGCATCTATTAGATTAAAACCAATCG-GCTT-
CTCGT-TTGGTGACTCTGAATAGCTAGGCTGATCGCATGGTCTTGCACCGGCGACGTGTC
TATCAAGTGTCTGCCTTATCAACTTTCGATGGTAGTTTATGTGCCTACCATGGTTGTTAC
GGGTAACGGAGAATAAGGGTTCGACTCCGGAGAGGGAGCCTGAGAAACGGCTACCACATC
CAAGGAAGGCAGCAGGCGCGCAAATTACCCACTCTCGGCATGAGGAGGTAGTGACGAAAA
ATAACGAGACCGTTCTCTTTGAGGCCGGTTATCGGAATGGGTACAATTTAAACCCGTTAA
CGAGGATCTATGAGAGGGCAAGTCTGGTGCCAGCAGCCGCGGTAATTCCAGCTCTCAAAG
TGTATATCGTCATTGCTGCGGTTAAAAAGCTCGTAGTTGGATCTGCGCTTGGGAACTCGG
TCCACCTTTTGGGTG-GAACTGGTCCCGG--TTTTGCTGGTTTTCCCTGCATTGCCTTTA
CCGGTCGTGTGG-GTGGCTAGCGAGTTTACTTTGAAAAAATTAGAGTGCTTCAAGCGGGC
--TAGTCTGAATACTCGTGCATGGAATAATAGAATAGGATCTCGGTTCTATTTTGTTGGT
TTTCTGAATTGAGATAATGGTTAAGAGGGACAGACGGGGGCATTAACGGATAGAGTTGAC
GAAACTCTGGCATTCAGCCGATAC-GTGCCG-ATGCCC-GTC-AGGGGTGC-GATTGC-A
TTGGGAACTGCATGGTGTATTTGCCGTCGGTATGCGCTGAGAAGTTCGTTGCGGTCGCTG
ACACCGAAGAGGACCGTGCCTGGGTGTGGAAACTTTTGG-TGTTGGGCGTATTCGTGTGA
ATTTGTTGTATTGCCCCGCTAGGCGCGGTTGCTGCGTGC-TGGTTGTTGAGCGGTCGCGT
GCGACTTCTTATAGT-CTGGCTCGTTGGTGACGTTGCGGCTAA-TGCATCTCGGTGTGAA
AGTCGACCACCTATCCGACCCGTCTTGAAACACGGACCAAGGAGTCTAGCATATGCGCGA
GTCATTGGGTGGTAAACCTAAAGGCGCAATGAAAGTAAAGATTAATGCGGTTATATGGGA
TCCGTTTGTGCGGCGCACCATAGCCCCGTCCCCGTTGCTTGCAATAGGGCGGAGGTAGAG
CGCATACGCTGGGACCCGAAAGATGGTGAACTATG
>Hystrignathus rigidus
ACATCACCAAAGCTCCGATT-TGACGAGCGCATCTATTAGATTAAAACCAATCGAGCTTG
CTCGTGCTGATGACTCTGAATAGCTATGCTGATCGCATGGTCTCGTACCGGCGACTCATC
AATCAAGTGTCTGCCTTATCAACTTTCGATGGTAGTTTATGTGCCTACCATGGTTGTTAC
GGGTAACGGAGAATAAGGGTTCGACTCCGGAGAGGGAGCCTGAGAAACGGCTACCACATC
CAAGGAAGGCAGCAGGCGCGCAAATTACCCACTCTCGGCACGAGGAGGTAGTGACGAAAA
ATAACGAGACCGTTCTCATTGAGGCCGGTTATCGGAATGGGTACAATTTAAACCCGTTAA
CGAGGATCTATGAGAGGGCAAGTCTGGTGCCAGCAGCCGCGGTAATTCCAGCTCTCAAAG
TGTATATCGTCATTGCTGCGGTTAAAAAGCTCGTAGTTGGATCTTCGCTTGGGGACTCGG
TCCACCCCCTGGGTGAGCACTGGTCCCGGTATTTTGTTGGTTTTCCCTGCATTGCCTTCA
CCGGTCGTGTAGGGTGGCTAGCGAGTTTACTTTGAAAAAATTAGAGTGCTTAAAGCGGGC
TTTAGTCTGAATATCCGCGCATGGAATAATAGAAGAGGATTTCGGTTCTGTTTTGTTGGT
TTTCTGAACTGAGATAATGGTTAAGAGGGACAGACGGGGGCATTAACGGATAGAGTTGAC
GAAGCCTTGGCATTCAGCCGATAC-GTGTCG-ATGCCT-CTGGGTGGATGG-GGGCCTGG
CCGGATACTGAATGGTGTATTTGCTCTGGGTATGCGCTGAGAGGTTTGCTGTGGTTGCTA
AGACCGAAGAGGACTGTGCCTGGGTGTAGAAACCTTTGG-GGTTTGGCGTATCCGTGTGA
ACTGCCGGTTTTGCCCCGCTGGGCGCAGCTGCTACGTGC-TAGTTGTTGAGCGGTCGCTT
GCGACTTCTTATAGTGTTGGCTCGTTGGTGGTGTTGCGGTTAA-TACATCTCGGTGTAAA
AGTCAATCACCTATCCGACCCGTCTTGAAACACGGACCAAGGAGTCTAGCATATACGCGA
GTCATTGGGTGGTAAACCTAAAGGCGTAATGAAAGTGAAGATTAGTGCGGTTATATGGGA
TCCGTTTGTGCGGCGCACCATAGCCCCGTCCCAGTTGCTTGCAATAGGGCGGAGGTAGAG
CGTATACGCTGGGACCCGAAAGATGGTGAACTATG
>Lepidonema magnum
ACATCACCAAAGCTCCGATT-TGACGAGCGCATCTATTAGACTAAAACCAATCGAGCTTG
CTCGTGCTGGTGACTCTGAATAGCTATGCTGATCGCATGGTCTTGTACCGGCGACTTATC
AATCAAGTGTCTGCCTTATCAACTTTCGATGGTAGTTTATGTGCCTACCATGGTTGTTAC
GGGTAACGGAGAATAAGGGTTCGACTCCGGAGAGGGAGCCTGAGAAACGGCTACCACATC
CAAGGAAGGCAGCAGGCGCGCAAATTACCCACTCTCGGCATGAGGAGGTAGTGACGAAAA
ATAACGAGACCGTTCTCATTGAGGCCGGTTATCGGAATGGGTACAATTTAAACCCGTTAA
CGAGGATCTATGAGAGGGCAAGTCTGGTGCCAGCAGCCGCGGTAATTCCAGCTCTCAAAG
TGTATATCGTCATTGCTGCGGTTAAAAAGCTCGTAGTTGGATCTGTGCTTGGGAACTCGG
TCCACCCCCTGGGTGAGCACTGGTCCCGGTATTTTGCTGGTTTTCCTTGCATTGCCTTCA
CCGGTCGTGTAGGGTGGCTAGCGAGTTTACTTTGAAAAAATTAGAGTGCTTCAAGCGGGC
TTTAGTCTGAATATTCGTGCATGGAATAATAGAAGAGGATTTCGGTTCTGTTTTGTTGGT
TTTCTGAACTGAGATAATGGTTAAGAGGGACAGACGGGGGCATTAACGGATAGAGTTGAC
GAAGCCTTGGCATTCAGCCGATAC-GTGTCG-ACGCCT-CCGGGTGGATGG-GGGCCTGG
CCGGATACTGAATGGTGTATTTGCTCTGGGTATGTGCTGAGAGGTTTGCTGTGGTTGCTG
AAGCCGAAGAGGACTGTACCTGGGTGTAGAAACCTTTGG-GGTTTGGCGTATCCGTGTGA
ACTGCCTGTTTTGCCCCGCTGGGCGCGGCTGTTACGTGC-TAGTTGTTGAGCGGTCGCTT
GCGACTTCTTATAGTGTTGGCTCGTTGGCGGTATTGCGGCTAA-TACATCTCGGTGTAAA
AGTCAATCACCTATCCGACCCGTCTTGAAACACGGACCAAGGAGTCTAGCATATACGCGA
GTCATTGGGTGGTAAACCTAAAGGCGTAATGAAAGTGAAGATTAGTGCGGTTATATGGGA
TCCGTTTGTGCGGCGCACCATAGCCCCGTCCTAGCTGCTTGCAGTAGGGCGGAGGTAGAG
CGTATACGCTGGGACCCGAAAGATGGTGAACTATG
>Urbanonema osorioi
ACATCACCAAAGCTCCGATT-TGACGAGCGCATCTATTAGATTAAAACCAATCGAGCTTG
CTCGTGCTGGTGACTCTGAATAGCTATGCTGATCGCATGGTCTTGTACCGGCGACTTATC
TATCAAGTGTCTGCCTTATCAACTTTCGATGGTAGTTTATGTGCCTACCATGGTTGTTAC
GGGTAACGGAGAATAAGGGTTCGACTCCGGAGAGGGAGCCTGAGAAACGGCTACCACATC
CAAGGAAGGCAGCAGGCGCGCAAATTACCCACTCTCGGCATGAGGAGGTAGTGACGAAAA
ATAACGAGACCGTTCTCATTGAGGCCGGTTATCGGAATGGGTACAATTTAAACCCGTTAA
CGAGGATCTATGAGAGGGCAAGTCTGGTGCCAGCAGCCGCGGTAATTCCAGCTCTCAAAG
TGTATATCGTCATTGCTGCGGTTAAAAAGCTCGTAGTTGGATCTTCGCTTGGGAACTCGG
TCCACCCCCTGTGTGAGCACTGGTCCCGGTATTTTGCTGGTTTTCCCTGCATTGCCTTTA
CCGGTCGTGTAGGGTGGCGAGCGAGTTTACTTTGAAAAAATTAGAGTGCTTCAAGCGGGC
TTTAGTCTGAATATTCGTGCATGGAATAATAGAACAGGATTTCGGTTCTGTTTTGTTGGT
TTTCTGAACTGAGATAATGGTTAAGAGGGACAGACGGGGGCATTAACGGATAGAGTTGAC
GAAGCCTTGGCATTCAACCGATAC-GTGTCG-GCGCCC-CTGAGTGGGTGG-GGACCTGG
CTGGATATTGAATGGTGTATTTGCTCTGGGTATGCGCTGAGAGGTTTGCTGTGGTTGCTA
AAACCAAAGAGGACTGTACTTGAGTGTAGAAACCTTTGG-GGTTTGGCGTATCCGCGTGA
ACTGCCGGTTTTGCCCCGCTGGGCGCAGCTCCTACGTGC-TAGTTGTTGAGCGGTCGCTT
GCGACTTCTTATAGTTTTGGCTCGTTGGCGGTGTTGCGGTTAA-TACATCTCGGTGTAAA
AGTCAATCACCTATCCGACCCGTCTTGAAACACGGACCAAGGAGTCTAGCATATACGCGA
GTCATTGGGTGGCAAACCTAAAGGCGTAATGAAAGTGAAGATTAGTGCGATTATATGGGA
TCCGCTTGTGCGGCGCACCATAGCCCCGTCCCAGTTGCTTGCAATGGGGCGGAGGTAGAG
CGTATACGCTGGGACCCGAAAGATGGTGAACTATG
>Coynema poeyi
ACATCACCAAAGCTCCGATTTTGAAGAGCGCATCTATTAGACTAAAACCAATCGGGCATG
CTCGTGTTGGTGACTCTGAATAGCTATGCTGATCGCATGGTCATGTACCGGCGACATCTC
TATCAAGTGTCTGCCTTATCAACTTTCGATGGTAGTTTATGTGCCTACCATGGTTGTTAC
GGGTAACGGAGAATAAGGGTTCGACTCCGGAGAGGGAGCCTGAGAAACGGCTACCACATC
CAAGGAAGGCAGCAGGCGCGCAAATTACCCACTCTCGGCATGAGGAGGTAGTGACGAAAA
ATAACGAGACCGTTCTCATTGAGGCCGGTTATCGGAATGGGTACAATCTAAACCCGTTAA
CGAGGATCTATGAGAGGGCAAGTCTGGTGCCAGCAGCCGCGGTAATTCCAGCTCTCAAAG
TGTATATCGTCATTGCTGCGGTTAAAAAGCTCGTAGTTGGATCTTCACTAGGGGACCTGG
TCCACTCTTTGGGTGAGCACTGGTCCCGGTTTATTGTTGGTTTTCCCTGCATTGCCTTTA
CCGGTCGTGTAGGGTGGCCAGCGAGTTTACTTTGAAAAAATTAGAGTGCTTCAAGCGGAC
TTTAGTCTGAATATTCGTGCATGGAATAATAGAACAGGATCTCGGTTCTGTTTTGTTGGT
TTTCTGAATTGAGATAATGGTTAAGAGGGACAGACGGGGGCATTAACGGATAGAGTTGAC
GAAACCCTAGCACTCAGCCAATTT-ACGCCGGATGCCC-ACATTGGGGTGG-GGATG-GT
TTGGGAGCC-CATGGTGTATTTGCTCTGGGTAAGCGCTGAGAAACTGGCTGTGGTTGCTG
ACACTGAAGAGGACCATGCCTGGGTGTGGAAACCTTTGG-TGCTGGGCGTATCCACGTGA
GTTGCC--TTTTGCCCGGCTGTGCGCAGTCACTGTGTGC-TAGTTGTTGAGCGGTCGCTT
GCGACTTCTTACAGTGTTGGCTCATTGGTGGTATTGCGGTAGA-CGCGTCTCGGTGTAAA
AGTTGACCACCTATCCGACCCGTCTTGAAACACGGACCAAGGAGTCTAGCATATATGCGA
GTCATTGATTGGTAAACCCATTGGCGTAATGAAAGTAAAGGTTAGTGCGGCTATATGGGA
CCCGTTTATGCGGTGCACCATAGCCCCGTCCTGGTTGCTTGCAATAGGGCGGAGGTAGAG
CATATACGCTGGGACCCGAAAGATGGTGAACTATG
>Triumphalisnema zuuei
ACAGCACCAAAGCTGCGATTATGACGAGCGCATCTATTAGATTAGAA-CGATCGGGCCT-
CTCGTTTAGGTGACTCTGAATAGCTAAGCTGATCGCATGGTCCTGTACCGGCGACATCTC
TATCAAGTGTCTGCCTTATCAACTTTCGATGGTAGTTTATGTGCCTACCATGGTTGTTAC
GGGTAACGGAGAATAAGGGTTCGACTCCGGAGAGGGAGCCTGAGAAACGGCTACCACATC
CAAGGAAGGCAGCAGGCGCGCAAATTACCCACTCTCGGCATGAGGAGGTAGTGACGAAAA
ATAACGAGACCGTTCTCATTGAGGCCGGTTATCGGAATGGGTACAATTTAAACCCGTTAA
CGAAGATCTATGAGAGGGCAAGTCTGGTGCCAGCAGCCGCGGTAATTCCAGCTCTCAAAG
TGTATATCGTCATTGCTGCGGTTAAAAAGCTCGTAGTTGGATCTGAGCTTGGGAACTTGG
TCCACCCTTTGGGTG-GTACTGGTCCCGGCAG---CTGGTT-TTCCCTGCATTGCCTTCA
CCGGTTGTGTAGGGTGGCTAGCGAGTTTACTTTGAAAAAATTAGAGTGCTTAAAGCGGGC
TT-AGTCTGAATATTGGTGCATGGAATAATAGAACAGGATCTCGGTTCGTTTTTGTTGGT
TTTCTGAATTGAGATAATGGTTAAGAGGGACAGACGGGGGCATTAACGGATAGAGTTGAC
GGAGTCCTGGCATTCAGCCGATAC-GTGACG-ATGCCC-CTGGGGGGGTGG-GGACG-GT
TTGGTAACTGCATGGTGTAGTTGCTCTGGATATGCGCCGAGAGGTTCGCTGCGGTTGCTG
ACATCAAAGAGGACTGTGCTTGAGCGTGGAAACCTTTGG-TGTTTGGCGTGTTCGCGTGA
ACTGCCAGTTTTGCCCGGCTG--CGCAACTGCTGCGTGC-TAGTTGTTGAGCGGTCGCTT
GCGACTTCTTATGGTGTTGGCCTGTTGGTGGTGTTGCGGCGAA-TACATTTCGGTGTTCC
AGTCAATCACCTATCCGACCCGTCTTGAAACACGGACCAAGGAGTCTAGCATGTACGCGA
GTCATTGGGTGGTAAACCCAAAGGCGCAATGAAAGTAAAGACTAGTGTTGTTATATGGGA
TCCGTTCGTGCGGCGCACCATAGCCCCGTCCAAGTTACTTAACGT-GGGCGGAGGCAGAG
CGTACACGCTGGGACCCGAAAGATGGTGAACTATG
>Thelastomatidae sp.1
ACATCACCAAAGCTCCGATTTTGACGAGCGCATCTATTAGACTAAAACCAATCGGGCTTG
CTCGTTTTGGTGACTCTGAATAGCTACGCTGATCGCATGGTCTTGTACCGGCGACGTGTC
TATCAAGTGTCTGCCTTATCAACTTTCGATGGTAGTTTATGTGCCTACCATGGTTGTTAC
GGGTAACGGAGAATAAGGGTTCGACTCCGGAGAGGGAGCCTGAGAAACGGCTACCACATC
CAAGGAAGGCAGCAGGCGCGCAAATTACCCACTCTCGGCACGAGGAGGTAGTGACGAAAA
ATAACGAGACCGTTCTCAATGAGGCCGGTTATCGGAATGGGTACAATTTAAACCCGTTAA
CGAGGATCTATGAGAGGGCAAGTCTGGTGCCAGCAGCCGCGGTAATTCCAGCTCTCAAAG
TGTATATCGTCATTGCTGCGGTTAAAAAGCTCGTAGTTGGATCTGCGCTTGAGGACTCGG
TCCACCCGTTGGGTGAGAACTGGCCTCGGTAATGTGCTGGTTTTCCCTGCGTTACCTTTA
CCGGTCGCGTAGGGTGGCTAGCGAGTTTACTTTGAAAAAATTAGAGTGCTTAAAGCGGGC
TTTAGTCTGAATATTTGTGCATGGAATAATAGAATAGGATCTCGGTTCTATTTTGTTGGT
TTTCTGATCTGAGATAATGGTTAAGAGGGACAGACGGGGGCATTAACGGATAGAGTTGAC
GAAACATCGGCATTCACCCGAATATCACTCGGTGCTT-TTGTGAGTGGCA-GTGGCATAG
GTTGTGGTAG--TGGTGTATTTGCCGTCGGTATGCGCCGAGGAGTTCGCTGTGGTCGCTA
ATGC--AAGAGGACCATAC-TGAGTGTGGAAACCTTTGG-TGTTGAGCGTATTCACGTGA
AT--CTGCAT-GCGCCCGTTATGCGCGGCTGTTACGTGCT-GGTTGTTGGGCGGTCGCAT
GCGACTTCCTACA--CTTGACCCGTTGGCAG-GTTGCTGGCGTC-AAATCTCGGTGTGAA
AGTTGACCACCTATCCGACCCGTCTTGAAACACGGACCAAGGAGTTTAGCATATGCGCAA
GTCATTGGGTG--AAACCTAAAGGCGTAATGAAAGTAAAGACTAG--CGGTTATATGGGA
TCC--GTGC--GGCGCACCATAGCCCCGTCCCCGTTGCTTGCAATAGGGCGGAGGTAGAG
CGCATACGCTGAGACCCGAAAGATGGTGAACTATG
>Thelastomatidae sp.2
ACATCACCAAAGCTCCGATTTTGACGAGCGCATCTATTAGACTAAAACCAATCGGGCCTG
CTCGTTTTGGTGACTCTGAATAGCTACGCTGATCGCATGGTCTTGTACCGGCGACGTGTC
TATCAAGTGTCTGCCTTATCAACTTTCGATGGTAGTTTATGTGCCTACCATGGTTGTTAC
GGGTAACGGAGAATAAGGGTTCGACTCCGGAGAGGGAGCCTGAGAAACGGCTACCACATC
CAAGGAAGGCAGCAGGCGCGCAAATTACCCACTCTCGGCATGAGGAGGTAGTGACGAAAA
ATAACGAGACCGTTCTCAATGAGGCCGGTTATCGGAATGGGTACAATTTAAACCCGTTAA
CGAGGATCTATGAGAGGGCAAGTCTGGTGCCAGCAGCCGCGGTAATTCCAGCTCTCAAAG
TGTATATCGTCATTGCTGCGGTTAAAAAGCTCGTAGTTGGATCTGCGCTTGAGGACTCGG
TCCACCCGTTGGGTGAGAACTGGCCTCGGTAATGTGCTGGTTTTCCCTACGTTGCCTTTA
CCGGTCGCGTAGGGTGGCTAGCGAGTTTACTTTGAAAAAATTAGAGTGCTTAAAGCGGGC
TTTAGTCTGAATATTTGTGCATGGAATAATAGAATAGGATCTCGGTTCTATTTTGTTGGT
TTTCTGATCTGAGATAATGGTTAAGAGGGACAGACGGGGGCATTAACGGATAGAGTTGAC
GAAACACCGGCATTCATCCGAATATTACT-GTTGCCC-TCCTGAGTGGCA-GCTTCATTG
GTTATGGTAG--CGGTGTATTTGCCGTTGGTATGCGCCGAGAAATTCGCTGTGGTCGCTA
ATGC--AAGAGGACCATAC-TGAGTGTGGAAACCTTTGG-TGCTGGGCGTATCTATGTGG
AT--GTGCAT-GCGCCCGTTATGCGCAGCTGTTATGTGTT-GGTTATTGGGCGGTCGCAT
GCGACTTCCTATA--CTTAGCCCATTGATGG-GTTGCTGGCGCG-ATGTTTCGGTGTGAA
AGTCGACCACCTATCCGACCCGTCTTGAAACACGGACCAAGGAGTTTAGCATATGCGCGA
GTCATTGGGTG--AAACCTAAAGGCGTAATGAAAGTAAAGACTAG--CGGTTATATGGGA
TCC--GTGC--GGCGCACCATAGCCCCGTCCCCGTTGCTTGCAATAGGGCGGAGGTAGAG
CGCATACGCTGAGACCCGAAAGATGGTGAACTATG
>Thelastoma sp.4
ACATCACCAAAGCTCCGATTTTGAAGAGCGCATCTATTAGACTAAAACCAATCGGGCTTG
CTCGTTTTGGTGACTCTGAATAGCTACGCTGATCGCATGGTCTTGTACCGGCGACGTGTC
TATCAAGTGTCTGCCTTATCAACTTTCGATGGTAGTTTATGTGCCTACCATGGTTGTTAC
GGGTAACGGAGAATAAGGGTTCGACTCCGGAGAGGGAGCCTGAGAAACGGCTACCACATC
CAAGGAAGGCAGCAGGCGCGCAAATTACCCACTCTCAGCGCGAGGAGGTAGTGACGAAAA
ATAACGAGACCGTTCTCAATGAGGCCGGTTATCGGAATGGGTACAATTTAAACCCGTTAA
CGAGGATCTATGAGAGGGCAAGTCTGGTGCCAGCAGCCGCGGTAATTCCAGCTCTCAAAG
TGTATATCGTCATTGCTGCGGTTAAAAAGCTCGTAGTTGGATCTGCGCTTGAGGACTCGG
TCCACCCGTTGGGTGAGAACTGGCCTCGGTAGTGTGCTGGTTTTCCCTGCGTTGCCTTCA
CCGGTCGCGTAGGGTGGCTAGCGAGTTTACTTTGAAAAAATTAGAGTGCTTAAAGCGGGC
TTTAGTCTGAATATTTGTGCATGGAATAATAGAATAGGATCTCGGTTCTATTTTGTTGGT
TTTCTGATCTGAGATAATGGTTAAGAGGGACAGACGGGGGCATTAACGGATAGAGTTGAC
GAAACACCGGCATTCACCCGAATATCATTTGGTGCTT-TT-TGAGCGGCG-ACGGCATAG
GTTGTGGTAG--CGGTGTATTTGCCGTCGGTATGCGCCGAGGAGTTCGCTTTGGTCGCTA
ATGC--AAGAGGACCATAC-TGAGTGTGGAAACCTTTTG-TGCCGGGCGTATTCATGTGA
AT--CTGCAT-GCGCCCGTTATGCGCGGCTGTTACGTGCT-GGTTATTGGGCGGTCGCAT
GCGACTTCTTATA--CTTGACCCGTTGGCAG-GTTGCTGGCGTC-AAATCTCGGTGTGAA
AGTTGACCACCTATCCGACCCGTCTTGAAACACGGACCAAGGAGTTTAGCATATGCGCAA
GTCATTGGGTG--AAACCTAAAGGCGTAATGAAAGTAAAGATTAG--CGGTTATATGGGA
TCC--GTGC--GGCGCACCATAGCCCCGTCCCCGTTGCTTGCAATAGGGCGGAGGTAGAG
CGCATACGCTGAGACCCGAAAGATGGTGAACTATG
>Thelastoma krausi
ACAGCACCAAAGCTCCGATTTTGACGAGCGCATTTATTAGACTAAAACCAATCGGGCCTG
CTCGT-GTGGTGACTCTGAATAGCTAAGCTGATCGCATGGTCTTGTACCGGCGACAGATC
TATCAAGTATCTGCCTTATCAACTTTCGATGGTAGTTTATGTGCCTACCATGGTTGTTAC
GGGTAACGGAGAATAAGGGTTCGACTCCGGAGAGGGAGCCTGAGAAACGGCTACCACATC
CAAGGAAGGCAGCAGGCGCGCAAATTACCCACTCTCGGCATGAGGAGGTAGTGACGAAAA
ATAACGAGACCGTTCTCTATGAGGCCGGTTATCGGAATGGGTACAATTTAAACCCGTTAA
CGAGGATCTATGAGAGGGCAAGTCTGGTGCCAGCAGCCGCGGTAATTCCAGCTCTCAAAG
TGTATATCGTCATTGCTGCGGTTAAAAAGCTCGTAGTTGGATCTGCGCTTGAAGACTCGG
TCCACCCT-TGGGTGAGAACTGGCTTCGGTATTGTGCTGGTTTTCCCTGCATTGCCTTTA
CCGGTCGTGTAGGGTGGCTAGCGAGTTTACTTTGAAAAAATTAGAGTGCTTAAAGCGGGC
TTT-GCCTGAATATTTGTGCATGGAATAATAGAATAAGATCTCGGATCTATTTTGTTGGT
TTTCTGATCTGAAATAATGGTTAAGAGGGACAGACGGGGGCATTAACGAACAGAACTGAC
GAAACACTGGTATTCACCCGACAATTTGCTGCAGCTC-TA-CTAGCGGCA-GCGGTAGGG
GTTGAACGAG--TGGTGTATTTGCCACCGGTATGCATCGAGAAATTCGCTTTGGTCGCTA
ATGC--AAGAGGACCATGC-TGAGTGTGGAAACCTTTAG-TGTTGGGCGTATCCGTGTGA
AT--CTGCATTGCGCCCGTTGTGTGCGGCTGTTGCGTATT-GGTTATTGGGCGGTCGCAT
GCGACTTCTTATA--CTTGATCCGTTGATGG-GTTGCTGGCGTA-GAATCTCGGTGTAAA
AGTCGGTCACCTGTTCGACCCGTCTTGAAACACGGACCAAGGAGTTTAGCATATGCGCGA
GTCATTGGGTG--AAACCTAAAGGCGAAATGAAAGTAAAGATTAG--CGGTTATATGGGA
TCC--GTGC--GGCGCACCATAGCCCCGTCCTGATTGCTTGCAATGGGGCGGAGGTAGAG
CGCATACGCTGAGACCCGAAAGATGGTGAACTATG
>Thelastoma sp.
ACAGCACCAAAGCTCCGATTTTGACGAGCGCATCTATTAGACTAAAACCAATCGGGCTTG
CTCGT-GTGGTGACTCTGAATAGCTAAGCTGATCGCATGGTCTTGTACCGGCGACGTGTC
TATCAAGTGTCTGCCTTATCAACTTTCGATGGTAGTTTATGTGCCTACCATGGTTGTTAC
GGGTAACGGAGAATAAGGGTTCGACTCCGGAGAGGGAGCCTGAGAAACGGCTACCACATC
CAAGGAAGGCAGCAGGCGCGCAAATTACCCACTCTCGGCACGAGGAGGTAGTGACGAAAA
ATAACGAGACCGTTCTCAATGAGGCCGGTTATCGGAATGGGTACAATTTAAACCCGTTAA
CGAGGATCTATGAGAGGGCAAGTCTGGTGCCAGCAGCCGCGGTAATTCCAGCTCTCAAAG
TGTATATCGTCATTGCTGCGGTTAAAAAGCTCGTAGTTGGATCTGCGCTTGAGGACTCGG
TCCACCCG-TGGGTGAGAACTGGCCTCGGTAATGTGCTGGTTTTCCCTGCGTTACCTTTA
CCGGTCGCGTAGGGTGGCTAGCGAGTTTACTTTGAAAAAATTAGAGTGCTTAAAGCGGGC
TTT-GTCTGAATATTTGTGCATGGAATAATAGAATAGGATCTCGGTTCTATTTTGTTGGT
TTTCTGATCTGAGATAATGGTTAAGAGGGACAGACGGGGGCATTAACGGATAGAGTTGAC
GAAACATCGGCATTCACCCGAATATCACTCGGTGCTT-TTGTGAGTGGCA-GTGGCATAG
GTTGTGGTAG--TGGTGTATTTGCCGTCGGTATGCGCCGAGGAGTTCGCTGTGGTCGCTA
ATGC--AAGAGGACCATAC-TGAGTGTGGAAACCTTTGG-TGTTGAGCGTATTCATGTGA
AT--CTGCAT-GCGCCCGTTATGCGCGGCTGTTACGTGCT-GGTTGTTGGGCGGTCGCAT
GCGACTTCCTACA--CTTGACCCGTTGGCAG-GTTGCTGGCGTC-AAATCTCGGTGTGAA
AGTTGACCACCTATCCGACCCGTCTTGAAACACGGACCAAGGAGTTTAGCATATGCGCAA
GTCATTGGGTG--AAACCTAAAGGCGTAATGAAAGTAAAGACTAG--CGGTTATATGGGA
TCC--GTGC--GGCGCACCATAGCCCCGTCCCCGTTGCTTGCAATAGGGCGGAGGTAGAG
CGCATACGCTGAGACCCGAAAGATGGTGAACTATG
>Aorurus agile
ACAGCACCAAAGCTCCGATTTTGACGAGCGCATCTATTAGACTAAAACCAATCGGGTTTG
CCCGT-GTGGTGACTCTGAATAGCTAAGCTGATCGCATGGTCTTGTACCGGCGACGTGTC
TATCAAGTGTCTGCCTTATCAACTTTCGATGGTAGTTTATGTGCCTACCATGGTTGTTAC
GGGTAACGGAGAATAAGGGTTCGACTCCGGAGAGGGAGCCTGAGAAACGGCTACCACATC
CAAGGAAGGCAGCAGGCGCGCAAATTACCCACTCTCGGCATGAGGAGGTAGTGACGAAAA
ATAACGAGACCGTTCTCTATGAGGCCGGTTATCGGAATGGGTACAATTTAAACCCGTTAA
CGAGGATCTATGAGAGGGCAAGTCTGGTGCCAGCAGCCGCGGTAATTCCAGCTCTCAAAG
TGTATATCGTCATTGCTGCGGTTAAAAAGCTCGTAGTTGGATCTGCGCTTGAAGACTCGG
TCCACCCT-TGGGTGAGAACTGGCTTCGGTACTGTGCTGGTTTTCCCTGCATTGCCTTTA
CCGGTCGTGTAGGGTGGCTAGCGAGTTTACTTTGAAAAAATTAGAGTGCTTAACGCGGGC
TTT-GCCTGAATATTTGTGCATGGAATAATAGAATAGGATCTCGGTTCTATTTTGTTGGT
TTTCTGAGCTGAGATAATGGTTAAGAGGGACAGACGGGGGCATTAACGGATAGAGTTGAC
GAAACTCCGGCATTCACCCGACRATGTACTGTTGCTT-TA-TTGGTGGCA-ATGGCATGG
GTTGAGT-AG--TGGTGTATTTGCCGTCGGTATGCGCCGAGAAGCTCGCTGTGGTCGTTG
ATGC--AAGAGGACCGCAC-TGAGTGTGGAAACCTTTAG-CGCTGGGCGTATCCGTGTGA
GT--GTGCAT-GCGCCCGTTATGTGCAGCTGTTGCGTATT-GGTTGTTGG-CGGTCGCGT
GCGACTTTCGACA--CCTGGTCCGTTGGCGG-ATTGCTGGCGTA-AAATCTCGGTGTAAA
AGTTGACCACCTATCCGACCCGTCTTGAAACACGGACCAAGGAGTTTAGCATATGCGCAA
GTCATTGGGTG--AAACCCAAAGGCGTAATGAAAGTAAAGACTAG--CGGTTATATGGGA
TCC--GTGC--GGCGCACCATAGCCCCGTCCCTGTTGCTTGCAATGGGGCGGAGGTAGAG
CGCATACGCTGAGACCCGAAAGATGGTGAACTATG
>Suifunema peregrinata
ACAGCGTCAAAGCTCCGATTTTGACGAGCGCATCTATTAGACTAAAACCAATCGGGCTCG
CTCGT-GTGGTGACTCTGAATAGCTAAGCTGATCGCATGGTCTTGTACCGGCGACGTGTC
TATCAAGTGTCTGCCTTATCAACTTTCGATGGTAGTTTATATGCCTACCATGGTTGTTAC
GGGTAACGGAGAATAAGGGTTCGACTCCGGAGAGGGAGCCTGAGAAACGGCTACCACATC
CAAGGAAGGCAGCAGGCGCGCAAATTACCCACTCTCGGCATGAGGAGGTAGTGACGAAAA
ATAACGAGACCGTTCTCTATGAGGCCGGTTATCGGAATGGGTACAATTTAAACCCGTTAA
CGAGGATCTATGAGAGGGCAAGTCTGGTGCCAGCAGCCGCGGTAATTCCAGCTCTCAAAG
TGTATATCGTCATTGCTGCGGTTAAAAAGCTCGTAGTTGGATCTGCGCTTGAGGACTCGG
TCCACCCCTTGGGTG-GAACTGACCTCGGT-CATGGCTGGTTTTCCTTACGTTGCCTTCA
CCGGTTGCGTAGGGTGGCTAGCGAGTTTACTTTGAAAAAATTAGAGTGCTTCAAGCGGGC
TTTAGTCTGAATATTTGTGCATGGAATAATAGAATAGGATCTCGGTTCTATTTTGTTGGT
TTTCTGAACTGCGATAATGGTTAAGAGGGACAGACGGGGGCATTAACGGATAGAGTTAAC
GAAACTTTGGCATTCATCCGGCTATTTGCTGTTGGTT-CTTAG-GTAGCG-GTCGGGCGA
CTAGCGTTTGG-TGGTGCTTTTGCCATCGGTATGCGCCGAGAGGTTCGCTGTGGTCGTTG
ATAC--AAGAGGACCGCGCCTGGGTGTGGAAACTTTTGC-CGTGCGGCGTATCCGCGTGA
ATCGTAGTTTAACGTCTGCCCTGTGCAGCCGTTGTGTGTT-GATTGTTGAGCGGTCGCGT
GCGACTTCTTACA--TTTGGCTCGCCTGATG-TTTGCGGGCGTT-GTGTCTCGGTGTGAA
AGTTGACCACCTATCCGACCCGTCTTGAAACACGGACCAAGGAGTTTAGCATATGCGCGA
GTCATTGGGTG--AAACCTAAAGGCGTAATGAAAGTAAAGATTAGTTTGATTATATGGGA
TCT--GGGC--AGCGCACCATAGTCCCGTCTTTGTTGCTTGCAATAGGGCGGAGATAGAG
CGCATACGCTGAGACCCGAAAGATGGTGAACTATG
>Cranifera cranifera
ACAGCACCAAAGCTCCGATTATGACGAGCGCATCTATTAGACTAAAACCAATCGGGCTTG
CTCGT-GTGGTGACTCTGAATAGCTAAGCTGATCGCATGGTCATGTACCGGCGACGTGTC
TATCAAGTGTCTGCCTTATCAACTTTCGATGGTAGTTTATGTGCCTACCATGGTTGTTAC
GGGTAACGGAGAATAAGGGTTCGACTCCGGAGAGGGAGCCTGAGAAACGGCTACCACATC
CAAGGAAGGCAGCAGGCGCGCAAATTACCCACTCTCGGCATGAGGAGGTAGTGACGAAAA
ATAACGAGACCGTTCTCTATGAGGCCGGTTATCGGAATGGGTACAATTTAAACCCGTTAA
CGAGGATCTATGAGAGGGCAAGTCTGGTGCCAGCAGCCGCGGTAATTCCAGCTCTCAAAG
TGTATATCGTCATTGCTGCGGTTAAAAAGCTCGTAGTTGGATCTGCGCTTGAGGACTCGG
TCCACCCT-TGGGTGAGAACTGGCCTCGGTATTTGGCTGGTTTTCCCTGCATTGCCTTTA
CCGGTCGTGTAGGGTGGCTAGCGAGTTTACTTTGAAAAAATTAGAGTGCTTAAAGCGGGC
TTT-GTCTGAATATTTGTGCATGGAATAATAGAATAGGATCTCGGTTCTATTTTGTTGGT
TTTCTGATCTGAGATAATGGTTAAGAGGGACAGACGGGGGCATTAACGGATAGAGTTGAC
GAAACTCTGGCATTCATCCGGCCGTCGGCTGTTGGCT-CTTAGGTCGGCA-ATTGGACGG
CTCGTGATTG--CGGTGCTTTTGCCATTGGTATGCGCTGAGAAGTTCGCTGTGGTCGTTT
AAGG--AAGAGGACCGCTC--GGGTGTGGAAACTTTTGG-CGTGTGGCGTATCCGCGTGG
AT-GCTGATTAACGCT--TGCTGCGCAGCTGTTGCG-ACT-GACTGTTGGGCGGTCGCAT
GCGACTTCCTACA--TTTGGTCTGTTGGCGGTGTTGCTGGCGTTTGCATCTCGGTGTGAA
AGTCGACCACCTATCCGACCCGTCTTGAAACACGGACCAAGGAGTTTAGCATATGCGCAA
GTCATTGGGTG--AAACCTAAAGGCGTAATGAAAGTAAAGATGAATGCGGTTATATGGGA
TCT--GGAC--AGCGCACCATAGCCCCGTTCTTGTTGCTTGCAATAGGGCGGAGGTAGAG
CGCATACGCTGAGACCCGAAAGATGGTGAACTATG
>Hammerschmidtiella diesingi
ACAGCACCAAAGCTCCGATTATGACGAGCGCATCTATTAGACTAAAACCAATCGGGCTCG
CTCGT-GTGGTGACTCTGAATAGCTAAGCTGATCGCATGGTCTTGTACCGGCGACGTGTC
TATCAAGTGTCTGCCTTATCAACTTTCGATGGTAGTTTATGTGCCTACCATGGTTGTAAC
GGGTAACGGAGAATAAGGGTTCGACTCCGGAGAGGGAGCCTGAGAAACGGCTACCACATC
CAAGGAAGGCAGCAGGCGCGCAAATTACCCACTCTCGGCATGAGGAGGTAGTGACGAAAA
ATAACGAGACCGTTCTCTATGAGGCCGGTTATCGGAATGGGTACAATTTAAACCCGTTAA
CGAGGATCTATGAGAGGGCAAGTCTGGTGCCAGCAGCCGCGGTAATTCCAGCTCTCAAAG
TGTATATCGTCATTGCTGCGGTTAAAAAGCTCGTAGTTGGATCTGCGCTTGAGGACTCGG
TCCACCTTATGGGTGCGAACTGGCCTCGGTATTCTGCTGGTTTTCCCTACGTTGCCTTTA
CCGGTTGCGTAGGGTGGCTGGCGAGTTTACTTTGAAAAAATTAGAGTGCTTCAAGCGGGC
TTT-GTCTGAATATTTGTGCATGGAATAATAGAATAGGATCTCGGTTCTATTTTGTTGGT
TTTCTGAACTGCGATAATGGTTAAGAGGGACAGACGGGGGCATTAACGGATAGAGTTAAC
GAAACTTTGGCATTCATCCGACTATCTACTACTGGCT-GGTAAAGTAGCA-ACTGTATGG
CTTGTGTTTGG-TGGTGCTTTTGCCGTCGGTATGTGCCGAGAGGTTCGCCGTGGTCGCTA
AAGT--AAGAGGACCGGGCATATGCTTGGAAACCTTTGCATACGGGGCGTATCCGCGTGA
ATCGTTG-TTGATGCACATGCAGCGCAGTTATCGCGTGTT-AACTGTTGAGCGGTCGCAT
GCGACTTCTTACA--TTTGGCTCGTCTGATG-GTTGCTTGCATC-ACATCTCGGTATGAA
AGTTGACCACCTATCCGACCCGTCTTGAAACACGGACCAAGGAGTTTAGCATATGCGCGA
GTCATTGGGTG--AAACCTAAAGGCGAAATGAAAGTAAAGATTAGTGCAGTTATATGGGA
TCT--GTGC--AGCGCACCATAGCCCCGTCTTTGTTGCTTGCAATAGGGCGGAGGTAGAG
CGCATACGCTGAGACCCGAAAGATGGTGAACTATG
>Hammerschmidtiella keeneyi
ACAGCACCAAAGCTCCGATTATGACGAGCGCATCTATTAGACTAAAACCAATCGGGCTCG
CTCGT-GTGGTGACTCTGAATAGCTAAGCTGATCGCATGGTCATGTACCGGCGACGTGTC
AATCAAGTGTCTGCCTTATCAACTTTCGATGGTAGTTTATGTGCCTACCATGGTTGTAAC
GGGTAACGGAGAATAAGGGTTCGACTCCGGAGAGGGAGCCTGAGAAACGGCTACCACATC
CAAGGAAGGCAGCAGGCGCGCAAATTACCCACTCTCGGCATGAGGAGGTAGTGACGAAAA
ATAACGAGACCGTTCTCAATGAGGCCGGTTATCGGAATGGGTACAATTTAAACCCGTTAA
CGAGGATCTATGAGAGGGCAAGTCTGGTGCCAGCAGCCGCGGTAATTCCAGCTCTCAAAG
TGTATATCGTCATTGCTGCGGTTAAAAAGCTCGTAGTTGGATCTGCGCTTGAGGACTCGG
TCCACCTATTAGGTGCGAACTGGCCTCGGT-TTGTGCTGGTTTTCCCTACGTTGCCTTCA
CCGGTTGCGTAGGGTGGCTGGCGAGTTTACTTTGAAAAAATTAGAGTGCTTAAAGCGGGC
TTTAGTCTGAATATTTGTGCATGGAATAATAGAATAGGATCTCGGTTCTATTTTGTTGGT
TTTCTGAACTGCGATAATGGTTAAGAGGGACAGACGGGGGCATTAACGGATAGAGTTAAC
GAAACTTTGGCATTCATCCGACTATCTACTGCTTGCT-CAAAT--TGGTC-GTCCTGTGG
CATGTGTTTGG-TGGTGCTTTTGCCATCGGTATGTGCCGAGAGGTTCGCCGTGGTCGTTG
AAGC--AAGAGGACCGGGCA-GTGCTTGGAAACCTTTGGTTGTCGGGCGTATCCGCGTGA
ATCGTCGCTTGGTGCC--TGCAGCGCAGTCATTGTGTGTT-AGCTGTTGAGCGGTCGCGT
GCGACTTCTTACA--TTTGGCTCAT--GGTG-ATTGCTTGCATC-ACATCTCGGTATGAA
AGTTGACCACCTATCCGACCCGTCTTGAAACACGGACCAAGGAGTTTAGCATATGCGCAA
GTCATTGGGTG--AAACCTAAAGGCGTAATGAAAGTAAAGATTAGTGCAGTTATATGGGA
TCT--GTGC--AGCGCACCATAGCCCCGTCTTTGTTGCTTGCAATAGGGCGGAGGAAGAG
CGCATACGCTGAGACCCGAAAGATGGTGAACTATG
>Pseudonymus spirotheca
ACATCATCAAAGCTCCGATTTTGAAGAGCGCATCTATTAGATTAAAACCAATCGGGCTTG
CTCGTATTGGTGACTCTGAATAGCTATGCTGATCGCATGGTCTTGTACCGGCGACGTGTC
TATCAAGTGTCTGCCTTATCAACTTTCGATGGTAGTTTATATGACTACCATGGTGATAAC
GGGTAACGGAGAATAAGGGTTCGACTCCGGAGAGGGAGCCTGAGAAACGGCTACCACATC
CAAGGAAGGCAGCAGGCGCGCAAATTACCCACTCTCGGCATGAGGAGGTAGTGACGAAAA
ATAACGAGACCGTTCTCTATGAGGCCGGTTATCGGAATGGGTACAATTTAAACCCGTTAA
CGAGGATCTATGAGAGGGCAAGTCTGGTGCCAGCAGCCGCGGTAATTCCAGCTCTCAAAG
TGTATATCGTCATTGCTGCGGTTAAAAAGCTCGTAGTTGGATCTGCGCTTCAGAACTCGG
TCCGTCCATTGGACGAGAACTGGTCTGGGTATACTGCTGGTTTTCCCTACGTTGCCTTTA
CCGGTCGCGTAGGGTGGCTAGCGAGTTTACTTTGAAAAAATTAGAGTGCTTCAAGCGGGC
TATTGCCTGAATACTCGTGCATGGAATAATAGAATAGGATCTCGGTTCTATTTTGTTGGT
TTTCTGATCTGAGATAATGGTTAAGAGGGACAGACGGGGGCATTAACGGATAGAGTTAAC
GAAACTTTGGCATTCAACTGGTTT-GTTGCGGCAC---T-GAGTAAAGT--GTG-----G
TTGGCGTATTAAAAGTGTATTTGCCATTGGTATGCGCTGAGAGGTTCGCTGTGATTGTTA
ATA---AAGAGGACTATGCTTGAGTGTAGAAACCTTTACATATG-AGCATATTCA-GTGA
ATTTTTG-AC-ATCTCGCTAGT----GATTTTTGCGTATT-TATTATTGAGCGGTCGCGT
GCGACTTCTTATA--CTGGGTCCGTATTTAAAATCGCTGGATAATGTTTCTCGGTGTGAA
AGTTGACCACCTATCCGACCCGTCTTGAAACACGGACCAAGGAGTCTAGCATATACGCGA
GTCATTGGGTGTGAAACCTAAAGGCGTAATGAAAGTGAATGTTGAT-CGGCTATATGGGA
TCC--GTGC--GGCGCACCATAGCCCCGTCTTTGTTGCTTGCAATAGGGCGGAGGTAGAG
CGTATACGCTGGGACCCGAAAGATGGTGAACTATG
>Pseudonymus islamabadi
ACATCATCAAAGCTCCGATTTTGAAGAGCGCATCTATTAGATTAAAACCAATCGGGCTTG
CTCGTATTGGTGACTCTGAATAGCTATGCTGATCGCATGGTCTTGTACCGGCGACGTGTC
TATCAAGTGTCTGCCTTATCAACTTTCGATGGTAGTTTATATGACTACCATGGTGATAAC
GGGTAACGGAGAATAAGGGTTCGACTCCGGAGAGGGAGCCTGAGAAACGGCTACCACATC
CAAGGAAGGCAGCAGGCGCGCAAATTACCCACTCTCGGCATGAGGAGGTAGTGACGAAAA
ATAACGAGACCGTTCTCTATGAGGCCGGTTATCGGAATGGGTACAATTTAAACCCGTTAA
CGAGGATCTATGAGAGGGCAAGTCTGGTGCCAGCAGCCGCGGTAATTCCAGCTCTCAAAG
TGTATATCGTCATTGCTGCGGTTAAAAAGCTCGTAGTTGGATCTGCGCTTCAGAACTCGG
TCCGCCCATTGGGCGAGAACTGGTCTGGGTATACTGCTGGTTTTCCCTACGTTGCCTTTA
CCGGTCGCGTAGGGTGGCTAGCGAGTTTACTTTGAAAAAATTAGAGTGCTTCAAGCGGGC
TATTGCCTGAATACTCGTGCATGGAATAATAGAATAGGATCTCGGTTCTATTTTGTTGGT
TTTCTGATCTGAGATAATGGTTAAGAGGGACAGACGGGGGCATTAACGGATAGAGTTAAC
GAAACTTCGGCATTCAACCGGTTT-GTTGCGGCAC---T-GAGTAAAGT--GTG-----G
TTGGCGTATTAAAGGTGTATTTGCCGTCGGTATGCGCTGAGAGGTTCGCTATGATCGTTA
ATA---AAGAGGACTATACTTGAGTGTAGAAACCTTTACGCGTG-GGCGTATTCG-GTGA
ATTTTTGCAT-GTCTCGCTTGT----GGTTTTTGCGTATT-TATTATTGAGCGGTCGCAT
GCGACTTCTTATA--CTGGATCCGTATT-GAAGTCGCTGGACGACGTTTCTCGGTGTGAA
AGTTGACCACCTATCCGACCCGTCTTGAAACACGGACCAAGGAGTCTAGCATATACGCGA
GTCATTGGGTGTTAAACCTAAAGGCGTAATGAAAGTGAATGTTGAT-CAGTTATATGGGA
TCC--GTGC--GGCGCACCATAGCCCCGTCTTTGTTGCTTGCAATAGGGCGGAGGTAGAG
CGTATACGCTGGGACCCGAAAGATGGTGAACTATG
>Parapharyngodon bainae
ACAGCACCAAAGCTCCGATTTTGAAGAGCGCATTTATTAGACTAAAACCAATCGGGCGTG
CTCGT-GTGGTGACTCTGAATAGCTAAGCTGATCGCATGGTCATGTACCGGCGACGTGTC
TATCAAGTGTCTGCCTTATCAACTTTCGATGGTAGTTTATGTGCCTACCATGGTTGTTAC
GGGTAACGGAGAATAAGGGTTCGACTCCGGAGAGGGAGCCTGAGAAACGGCTACCACATC
CAAGGAAGGCAGCAGGCGCGCAAATTACCCACTCTCGGCATGAGGAGGTAGTGACGAAAA
ATAACGAGACCGTTCTCAATGAGGCCGGTTATCGGAATGAATACAATTTAAACCCGTTAA
TGAGGATCTATGAGAGGGCAAGTCTGGTGCCAGCAGCCGCGGTAATTCCAGCTCTCAAAG
TGTATATCGTCATTGCTGCGGTTAAAAAGCTCGTAGTTGGATCTGCGCTTGAGGACTTGG
TCCACCAT-TCGGTGCGAACTGACCTCGGTATCA-GCTGGTTTTCCCTACGTTGCCTTCA
CCGGTCGCGTAGGGTGGCTAGCGAGTTTACTTTGAAAAAATTAGAGTGCTTAAAGCGGGC
AATAGTCTGAATATTTGTGCATGGAATAATAGAATAGGATCTCGGCTCTATTTTGTTGGT
TTTCTGATCTGAGATAATGGTTAAGAGGGACAGACGGGGGCATTAGCGGATAGAGTTGAC
GAAACACTGGCATTCATCTAATT-AGCGT--TTCAGTT-ATTTAATGATGGTTATG---G
TTTAATACTTGATGGTGCTTTTGCCATTGGTATGCGCTGAGAGGTTCGCTGTGATCGTTA
ATGCTAAAGAGGACTATGCTTAAGTGTAGAACCC-TTTAATGTTG--CATATTCATGTGA
ATTGCTGTTAATCACTTGCTTAGCGCAGTTATTACGTGCTTAGTTGTTGAGCGGTCGCAT
GCGACTTCTTATAGTATTCGTTGA-TAACTTAGTTGCTTGGTGATATATCTTGGTGTAAA
AGTTGACCACCTATCCGACCCGTCTTGAAACACGGACCAAGGAGTTTAGCATATACGCAA
GTCATTGGGTGGTAAACCTAAAGGCGTAATGAAAGTAAAGATAAATGCAATTATATGGGA
TCTACTAATGTAGCGCACCATAGTCCCGTCCCCGTTGCTTGCAATAGGGCGGAGATAGAG
CGTATACGCTGAGACCCGAAAGATGGTGAACTATG
>Parapharyngodon echinatus
ACAGCACCAAAGCTCTGATTTCGAAGAGCGCATTTATTAGACTAAAACCAATCGGGCGTG
CTCGT-GTGGTGACTCTGAATAGCTAAGCTGATCGCATGGTCATGTACCGGCGACGTGTC
TATCAAGTGTCTGCCTTATCAACTTTCGATGGTAGTTTATGTGCCTACCATGGTTGTTAC
GGGTAACGGAGAATAAGGGTTCGACTCCGGAGAGGGAGCCTGAGAAACGGCTACCACATC
CAAGGAAGGCAGCAGGCGCGCAAATTACCCACTCTCGGCATGAGGAGGTAGTGACGAAAA
ATAACGAGACCGTTCTCAATGAGGCCGGTTATCGGAATGAATACAATTTAAACCCGTTAA
TGAGGATCTATGAGAGGGCAAGTCTGGTGCCAGCAGCCGCGGTAATTCCAGCTCTCAAAG
TGTATATCGTCATTGCTGCGGTTAAAAAGCTCGTAGTTGGATCTGCGCTTGAGGACTTGG
TCCACCAT-TCGGTGCGAACTAACCTCGGTATCA-GCTGGTTTTCCCTACGTTGCCTTTA
CCGGTCGCGTAGGGTGGCTAGCAAGTTTACTTTGAAAAAATTAGAGTGCTTAAAGCGGGC
AATAGTCTGAATATTTGTGCATGGAATAATAGAATAGGATCTCGGCTCTATTTTGTTGGT
TTTCTGATCTGAGATAATGGTTAAGAGGGACAGACGGGGGCATTAGCGGATAGAGTTAAC
GAAACACTGGCATTCATCTAATT-AGTGCTATTTGGTA-ATTTAATGATAGATATG---G
TAAAATACTTGATGGTGCTTTTGCCATTGGTATGCGCTGAGAGGTTCGCTATGATCGTTG
ATATCACAGAGGACTATACTTAAGTGTAGAAACC-TTTAGTGTTG--CGTATTCATGTGA
ATTGCTGTTTATCGCATGCTTAGCGCAGTTATTATGTACT-AGTTGTTGAGCGGTCGCAT
GCGACTTCTTATAGTGTYCATTGA-TAGCCTGATTGCTGGCG-ATATATCTTGGTGTAAA
AGTTGACCACCTATCCGACCCGTCTTGAAACACGGACCAAGGAGTTTAGCATATACGCAA
GTCATTGGGTAGTAAACCTAAAGGCGTAATGAAAGTAAAGATAA-TGCAATTATATGGGA
TCTACTAATGTAGCGCACCATAGTCCCGTCCCCGTTGCTTGCAATAGGGCGGAGATAGAG
CGTATACGCTGAGACCCGAAAGATGGTGAACTATG
>Thelandros tinerfensis
ACAGCACCAAAGCTCCGATTTTGACGAGCGCATCTATTAGACTAAAACCAATCGGGCGTG
CTCGT-GTGGTGACTCTGAATAGCTAAGCTGATCGCATGGTCATGTACCGGCGACATGTC
TATCAAGTGTCTGCCTTATCAACTTTCGATGGTAGTTTATGTGCCTACCATGGTTGTTAC
GGGTAACGGAGAATAAGGGTTCGACTCCGGAGAGGGAGCCTGAGAAACGGCTACCACATC
CAAGGAAGGCAGCAGGCGCGCAAATTACCCACTCTCGGCATGAGGAGGTAGTGACGAAAA
ATAACGAGACCGTTCTCAATGAGGCCGGTTATCGGAATGGGTACAATTTAAACCCGTTAA
CGAGGATCTATGAGAGGGCAAGTCTGGTGCCAGCAGCCGCGGTAATTCCAGCTCTCAAAG
TGTATATCGTCATTGCTGCGGTTAAAAAGCTCGTAGTTGGATCTGCGCTTGAGGACTTGG
TCCACCAT-TCGGTGCGAACTGACCTCGGTATTATGCTGGTTTTCCCTGCGTTGCCTTTA
CCGGTCGCGTAGGGTGGCTAGCGAGTTTACTTTGAAAAAATTAGAGTGCTTAAAGCGGGC
TTT-GTCTGAATATTTGTGCATGGAATAATAGAATAGGATCTCGGTTCTATTTTGTTGGT
TTTCTGATCTGAGATAATGGTTAAGAGGGACAGACGGGGGCATTAGCGGATAGAGTTGAC
GAAACACTGGCATTCATCCGATC-A-TGCCGTTGAATG-GTT---TGATGGTTATG---G
CTGGCTGCTTGGTGGTGCTTTTGCCATTGGTATGCGCTGAGAGGTTCGCTGTGATCGTTA
ATGCCGAAGAGGACTGCGCTTGAGCGTAGAAACC-TTTGGTGTTG--CGTATTCATGTGA
ATTGCTGTATATCGCTTGCTAGGCGCAGTCATTATGCGCC--TTTGTTGAGCGGTCGCAT
GCGACTTCTTACAGTGTTCATTGA-TGGCTTCATTGCTGGCG-ATATATCTTGGTGTAAA
AGTTGACCACCTATCCGACCCGTCTTGAAACACGGACCAAGGAGTTTAGCATATACGCAA
GTCATTGGGCGGTAAACCTAAAGGCGTAATGAAAGTAAAGGTAA-TGTAGCTATATGGGA
TCCGTTAATGCGGCGCACCATAGCCCCGTCCCTATTGCTTGCAATAGGGCGGAGGTAGAG
CGTATACGCTGAGACCCGAAAGATGGTGAACTATG
>Spauligodon nicolauensis
ACAGCACCAAAGCTCCGATTTTGAAGAGCGCATTTATTAGACTAAAA-CAATCGGGCTTG
CTCGT-GTGGTGACTCTGAATAGCTAAGCTGATCGCATGGTCATGTACCGGCGACATATC
TATCAAGTATCTGCCTTATCAACTTTCGATGGTAGTTTATGTGCCTACCATGGTTGTTAC
GGGTAACGGAGAATAAGGGTTCGACTCCGGAGAGGGAGCCTGAGAAACGGCTACCACATC
CAAGGAAGGCAGCAGGCGCGCAAATTACCCACTCTCGGCAAGAGGAGGTAGTGACGAAAA
ATAACGAGACCGTTCTCAATGAGGCCGGTTATCGGAATGGGTACAATTTAAACCCGTTAA
CGAGAATCTATAAGAGGGCAAGTCTGGTGCCAGCAGCCGCGGTAATTCCAGCTCTTAAAG
TGTATATCGTTACTGTTGCGGTTAAAAAGCTCGTAGTTGGATCTGCGCTAGAGGACTTGG
TCCACCTTTAGGGTGCGAACTAACCTCGGTAACGCCTGGTTGTTCCCGATGTCGCCTTTA
CCGGTTGCATAGGGTGACTGGCAATTTTACTTTGAAGAAATTAGAGTGTTCAAAGCGGGC
TTTTGCTCGAATATTTGTGCATGGAATAATAGAATAGGATTTTGGGTCTACTTTGTTGGT
TTTGTGATCTAAGATAATGGTTAAGAGGGACAGACGGGGGCATTAGCGGATAGAGTTAAC
AAAACACCAGCAATCATCCAGTT-AATGTTGAACGTATTGCATTGTAGCAGTTGTT-CGG
CTGAATGTTTGACGGTGCTCTTGCTGTTGTTATGCATTGAGGGGCTTGCAGAGGTCG-AA
AGACT-AAGAGGCCTACATTTAAATGTAGAAACCTTACGTTATTT--GCTGTCCTTGTAA
GTT-ATGTT-AACGTTTGCTGAATTCATTTGTTGCA-GTTGGATTGTCGGCTTGTCCTAT
CCTTTGTTTTGTTTC-CAGATTGT-TAATTACG--GCTG-GCTCCACAGTGTATACAAAA
AGTTAATCACCTATCCGACCCGTCTTGAAACACGGACCAAGGAGTTTAGCATATATGCAA
GTCATTGGGTGTTAAACCTAAAGGCGTAATGAAAATAAGAA----TGGGATCGTATGCGG
T--G---ATGCAGCGCACCATAGTCCTGTTAATATTGCTTGCAATTTAGCGGAGATAGAG
CATATATGCTGAGACCCGAAAGATGGTGAACTATG
>Spauligodon auziensis
ACAGCACCAAAGCTCCGATTTTGACGAGCGCATTTATTAGACTAAAA-CAATCGGGTCTG
CCCGT-GTGGTGACTCTGAATAGCTAAGCTGATCGCATGGTCATGTACCGGCGACATATC
TATCAAGTATCTGCCTTATCAACTTTCGATGGTAGTTTATGTGCCTACCATGGTTGTAAC
GGGTAACGGAGAATAAGGGTTCGACTCCGGAGAGGGAGCCTGAGAAACGGCTACCACATC
CAAGGAAGGCAGCAGGCGCGCAAATTACCCACTCTCGGCAAGAGGAGGTAGTGACGAAAA
ATAACGAGACCGTTCTCAATGAGGCCGGTTATCGGAATGGGTACAATTTAAACCTGTTAA
CGAGAATCTATAAGAGGGCAAGTCTGGTGCCAGCAGCCGCGGTAATTCCAGCTCTTAAAG
TGTATATCGTTACTGTTGCGGTTAAAAAGCTCGTAGTTGGATCTGCGCTAGAGGACTTGG
TCCACCTTTAGGGTGCGAACTAACCTCGGTAACGCCTGGTTGTTCCTGATGTGGCCTTTA
CCGGTTGCGTAGGGTGACTGGCAATTTTACTTTGAAGAAATTAGAGTGTTCAAAGCGGGC
TTTAGCTCGAATATTTGTGCATGGAATAATAGAATAGGATCTTGGGTCTACTTTGTTGGT
TTTGTGATCTAAGATAATGGTTAAGAGGGACAGACGGGGGCATTAGCGGATAGAGTTAAC
AAAACACCAGCAATCATCCGGTTTAATGTTGAATATTTTGCATTGTAGCAGTTGTTTCAG
TTGAATGTTTGACGGTGCTCTTGCTGTTGTTATGCATTGAGGGGCTTGCAGAGGTCG-AA
AGATTA-AGAGGCCTACATTTGAATGTAGAAACCTT-TGACTATTTCGCTATCCTTGTAA
GTT-GTGCAATACGCCTGCTGAATTCATATGTGGTA-ATAAGATTGTCGGCTTGTCTTAT
CTTCCATTTTGCTTC--TGGTTGT-CAATTACG--GCTG-GCTCCACAGTGTATAAAAAA
AGTTAATCACCTATCCGACCCGTCTTGAAACACGGACCAAGGAGTTTAGCATATATGCAA
GTCATTGGGTGTTAAACCTAAAGGCGTAATGAAAATAAGTA----TGGGATCGTATGCAG
T--GC--ATACAGCGCACCATAGTCCTGTTAATATTGCATGCAATTTAGCGGAGATAGAG
CATATATGGTGAGACCCGAAAGATGGTGAACTATG
>Spauligodon cabrerae
ACAGCATCAAAGCTCCGATTTTGACGAGCGCATTTATTAGACTAAAA-CAATCGGTTTTG
ACCGT-GTGGTGACTCTGAATAGCTAAGCTGATCGCATGGTCTTGTACCGGCGACATATC
AATCAAGTATCTGCCTTATCAACTTTCGATGGTAGTTTATGTGCCTACCATGGTTGTTAC
GGGTAACGGAGAATAAGGGTTCGACTCCGGAGAGGGAGCCTGAGAAACGGCTACCACATC
CAAGGAAGGCAGCAGGCGCGCAAATTACCCACTCTCGGCAAGAGGAGGTAGTGACGAAAA
ATAACGAGACCGTTCTCAATGAGGCCGGTCATCGGAATGGGTACAATTTAAACCCGTTAA
CGAGAATCTATAAGAGGGCAAGTCTGGTGCCAGCAGCCGCGGTAATTCCAGCTCTTAAAG
TGTATATCGTTACTGTTGCGGTTAAAAAGCTCGTAGTTGGATCTGCGCTAGAGGACTTGG
TCCACCTTTAGGGTGCGAACTAACCTCGGTAACGCCTGGTTGTTCCCGATGTGGCCTTTA
CCGGTTGCGTAGGGTGACTGGCAATTTTACTTTGAAGAAATTAGAGTGTTCAAAGCGGGC
TTTAGCTCGAATATTTGTGCATGGAATAATAGAATAGGATCTTGGATCTACTTTGTTGGT
TTTGTGATCTAAGATAATGGTTAAGAGGGACAGACGGGGGCATTAGCGGATAGAGTTAAC
AAAACACCAGCAATCATCCGATT-AATGTTGAACGTTTTGCATTGTAGCAGTTGTT-CGG
TTGAATGTTTGACGGTGCTCTTGCTGTTGTTATGCATTGAGGGGCTTGCAAAGGTCGGAA
ACACT-CAGAGGCCTACATTTGAATGCAGAAACCTTATGTTTTGT-CGCTATCCTTGTAA
GTTAGTGCTTTGCGCCTGCTGTATTCAATTGTTGTA-ACTGGATTGTCGGCTAGTCCTAT
TCTCTATTTTGCATC-CTGGTTGT-TAATTACG--GCTA-GCTCCACAGTGTATACAAAA
AGTTAATCACCTATCCGACCCGTCTTGAAACACGGACCAAGGAGTTTAGCATATATGCGA
GTCATTGGGTGTTAAACCTAAAGGCGTAATGAAAATAATAA----TGGGATCGTATGCTG
T--GC--ATACAGCGCACCATAGTCCTGCTAATATTGCTTGCAATTTAGCGGAGATAGAG
CATATATGCTGAGACCCGAAAGATGGTGAACTATG
>Trypanoxyuris atelis
ACAGCACCAAAACTCCGATTTTGACGAGTGCAACTATTAGACTAAAA-CAACCGAACCCG
TTCGTAGTGGGGACTCTGAATAGCTAAGCTGATCGCATGGTCTTGTACCGGCGACGTGTC
TATCAAGTGTCTGCCTTATCAACTTTCGATGGTAGTTTATGTGCCTACCATGGTTGTTAC
GGGTAACGGAGAATTAGGGTTCGACTCCGGAGAGGGAGCTTGAGAAATGGCTACCACATC
CAAGGAAGGCAGCAGGCGCGCAAATTACCCACTCTCGGCAAGAGGAGGTAGTGACGAGAA
ATAACGAGACCGTTCTCATTGAGGCCGGTTATCGGAATGAGTTGGATCTAAATGTTCTGA
CGAGGATCTATGAGAGGGCAAGTCTGGTGCCAGCAGCCGCGGTAATTCCAGCTCTCATAG
TGTATATCGTTGCTGTTGCGGTTAAAAAGCTCGTAGTTGGATCTGCGCTTGAGAGCTTGG
TCCACCATTTTGGTGCGAACTAATCTCAGTTATTCGTTGGTTCTCTTAACGTTGCCTTTA
CCGGTTGCGTAGG-TGGCTAACAAGTTTACTTTGAAAAAATTAGAGTGCTTAAAGCGGGC
TTTTGCTTGAATAGTGGTGCATGGAATAATAGAATACGATTACGGATCTATTTTGTTGGT
TTTCTGATCTGCAATAATGGTTAAGAGGGACAAACGGGGGCATTAACGGATAGAGTCGGC
GATTTCTTAGCACTCAGCTAATCACTTTACTGCTACTGTTGTTGATAGCTTGTTGTCCAG
TTGAACGTTCGTTGGTGCAATTGCTGCTAGTATGCGCTAAGGTATTCGCTGTGTATATGC
TTTAAAAAGAGGACTA--TCTTGTTGTAGAACCCTTCCGCTGTGTGGTATATTCGTGTGA
ATATAAATTCATGGATCACTATGCGT-TCATTGATCTGGTTTTTTTG---ACAGTGGCGT
GCCACTTTCT-TATGTTCGATCGATTTCTTGTAGTG----ATCTATATTCTTAGCGTTAA
AGTCGATCACCTATCCGACCCGTCTTGAAACACGGACCAAGGAGTTTAGCATATGCGCGA
GTCATTGGGTGGTAAACC-ATAGGCGTAATGAAAGTAAAGTCTTGTATGATCATATGGGA
TTCATTCGCATGACGCACCATAGCCCCGTTTATGTTTAGGCTAACTAGGCGGAGGTAGAG
CGTATATGCTAAGACCCGAAAGATGGTGAACTATG
>Trypanoxyuris multilabiatus
ACAGCACCAAAACTCCGATTATGACGAGTGCAACTATTAGACTAAAA-CAACCGAATCCG
TTCGTAGTGGGGACTCTGAATAGCTAAGCTGATCGCATGGTCTTGTACCGGCGACGTGTC
TATCAAGTGTCTGCCTTATCAACTTTCGATGGTAGTTTATGTGCCTACCATGGTTGTTAC
GGGTAACGGAGAATTAGGGTTCGACTCCGGAGAGGGAGCTTGAGAAATGGCTACCACATC
CAAGGAAGGCAGCAGGCGCGCAAATTACCCACTCTCGGCAAGAGGAGGTAGTGACGAGAA
ATAACGAGACCGTTCTCATTGAGGCCGGTTATCGGAATGAGTTGGATCTAAATGTTCTGA
CGAGGATCTATGAGAGGGCAAGTCTGGTGCCAGCAGCCGCGGTAATTCCAGCTCTCATAG
TGTATATCGTTGCTGTTGCGGTTAAAAAGCTCGTAGTTGGATCTGCGCTTGAGAGCTTGG
TCCACCATTTTGGTGCGAACTAATCTCAGTTATTCGTTGGTTCTCTTAACGTTGCCTTTA
CCGGTTGCGTAGG-TGGCTAACAAGTTTACTTTGAAAAAATTAGAGTGCTTAAAGCGGGC
TTTTGCTTGAATAGTGGTGCATGGAATAATAGAATACGATTACGGATCTATTTTGTTGGT
TTTCTGATCTGCAATAATGGTTAAGAGGGACAAACGGGGGCATTAACGGATAGAGTCGGC
GATTTCTTAGCACTCAGCTAATCACTTTGCTGCTACTGTTGTAGATAGCTTGTTATCCAG
TTGAATGTTCGTTGGTGCAATTGCTGCTAGTATGCGCTAAGGTATTCGCTGTGTATATGC
TTTAAGAAGAGGACTA--TCTTGTTGTAGAACCCTTCATC-GTCTGGTATATTCGTGTGA
ATATAATTTCATGGATCACTATACGT-TCATTCATCTGGTTTTCTTG---ACAGTGGCAT
GCCACTTTCT-TATGTTCGTTTAGTTTCTTGTGGTG----ATCTAGATTCTTAGCGTTAA
AGTCGATCACCTATCCGACCCGTCTTGAAACACGGACCAAGGAGTTTAGCATATGCGCGA
GTCATTGGGTGGTAAACC-ATAGGCGTAATGAAAGTAAAGTTTTGTATGATCATATGGGA
TTCATTCGTATGACGCACCATAGCCCCGTTTATGTTTAGGCTAACTAGGCGGAGGTAGAG
CGTATATGCTAAGACCCGAAAGATGGTGAACTATG
>Trypanoxyuris minutus
ACAGCACCAAAACTCCGATTATGACGAGTGCAACTATTAGACTAAAA-CAACCGAATCCG
TTCGTAGTGGGGACTCTGAATAGCTAAGCTGATCGCATGGTCTTGTACCGGCGACGTGTC
TATCAAGTGTCTGCCTTATCAACTTTCGATGGTAGTTTATGTGCCTACCATGGTTGTTAC
GGGTAACGGAGAATTAGGGTTCGACTCCGGAGAGGGAGCTTGAGAAATGGCTACCACATC
CAAGGAAGGCAGCAGGCGCGCAAATTACCCACTCTCGGCAAGAGGAGGTAGTGACGAGAA
ATAACGAGACCGTTCTCATTGAGGCCGGTTATCGGAATGAGTTGGATCTAAATGTTCTGA
CGAGGATCTATGAGAGGGCAAGTCTGGTGCCAGCAGCCGCGGTAATTCCAGCTCTCATAG
TGTATATCGTTGCTGTTGCGGTTAAAAAGCTCGTAGTTGGATCTGCGCTTGAGAGCTTGG
TCCACCATTTTGGTGCGAACTAATCTCAGTTATTCGTTGGTTCTCTTAACGTTGCCTTTA
CCGGTTGCGTAGG-TGGCTAACAAGTTTACTTTGAAAAAATTAGAGTGCTTAAAGCGGGC
TTTTGCTTGAATAGTGGTGCATGGAATAATAGAATACGATTACGGATCTATTTTGTTGGT
TTTCTGATCTGCAATAATGGTTAAGAGGGACAAACGGGGGCATTAACGGATAGAGTCGGC
GATTTCTTAACACTCAGCTAATTACTTTACTGCTACTGTTGTTGATAGCTTGTTATCCAG
TTGAACGTTCGTTAGTGCAATTGCTGCTAGTATGCGCTAAGATATTCGCTATGTATATGC
TTTAAAAAGAGGACTA--TCTTGTTGTAGAACCCTTCCGCTGTCTGGTATATTCATGTGA
ATATAAAATCATAGATCACTATGCGT-TCATCAATCTGGTTTTCTTG---ACAGTGGCAT
GCCACTTTCT-TATGTTCGATTGATTTCTTGTGGTG----ATCTAAATTCTTAGCGTTAA
AGTCGATCACCTATCCGACCCGTCTTGAAACACGGACCAAGGAGTTTAGCATATGCGCGA
GTCATTGGGTGGTAAACC-ATAGGCGTAATGAAAGTAAAGTATTGTATAATCATATGGGA
TTCATTCGTATGACGCACCATAGCCCCGTTTATGTTTAGGCTAACTAGGCGGAGGTAGAG
CGTATATGCTAAGACCCGAAAGATGGTGAACTATG
>Trypanoxyuris pigrae
ACAGCACCAAAACTCCGATTATGACGAGTGCAACTATTAGACTAAAA-CAACCGAATCCG
TTCGTAGTGGGGACTCTGAATAGCTAAGCTGATCGCATGGTCTTGTACCGGCGACGTGTC
TATCAAGTGTCTGCCTTATCAACTTTCGATGGTAGTTTATGTGCCTACCATGGTTGTTAC
GGGTAACGGAGAATTAGGGTTCGACTCCGGAGAGGGAGCTTGAGAAATGGCTACCACATC
CAAGGAAGGCAGCAGGCGCGCAAATTACCCACTCTCGGCAAGAGGAGGTAGTGACGAGAA
ATAACGAGACCGTTCTCATTGAGGCCGGTTATCGGAATGAGTTGGATCTAAATGTTCTGA
CGAGGATCTATGAGAGGGCAAGTCTGGTGCCAGCAGCCGCGGTAATTCCAGCTCTCATAG
TGTATATCGTTGCTGTTGCGGTTAAAAAGCTCGTAGTTGGATCTGCGCTTGAGAGCTTGG
TCCACCATTTTGGTGCGAACTAATCTCAGTTATTCGTTGGTTCTCTTAACGTTGCCTTTA
CCGGTTGCGTAGG-TGGCTAACAAGTTTACTTTGAAAAAATTAGAGTGCTTAAAGCGGGC
TTTTGCTTGAATAGTGGTGCATGGAATAATAGAATACGATTACGGATCTATTTTGTTGGT
TTTCTGATCTGCAATAATGGTTAAGAGGGACAAACGGGGGCATTAACGGATAGAGTCGGC
GATTTCTTAACACTCAGCTAATCACTTTGCTGCTACTGTTGTTGATAGCTTGTTATCCAG
TTGAACGTTCGTTAGTGCAATTGCTGCTAGTATGCGCTAAGATATTCGCTATGTATATGC
TTTAAAAAGAGGACTA--TCTTGTTGTAGAACCCTTCGGCTGTCTGGTATATTCATGTGA
ATATAAAATCATAGATCACTATGCGT-TCATCAATCTGGTTTTCTTG---ACAGTGGCAT
GCCACTTTCT-TATGTTCGATTGATTTCTTGTGGTG----ATCTAAATTCTTAGCGTTAA
AGTCGATCACCTATCCGACCCGTCTTGAAACACGGACCAAGGAGTTTAGCATATGCGCGA
GTCATTGGGTGGTAAACC-ATAGGCGTAATGAAAGTAAAGTATTGTATAATCATATGGGA
TTCATTCGTATGACGCACCATAGCCCCGTTTATGTTTAGGCTAACTAGGCGGAGGTAGAG
CGTATATGCTAAGACCCGAAAGATGGTGAACTATG
>Ascaris lumbricoides
ACATCACCAAAGCTCCGAATTTGACGAGCGCATCTATTAGATTAAAACCAATCGGGTTTG
CCCGTATTGGTGACTCTGAATAACTATGCTGATCGCATGGTCTCGAACCGGCGACGTGTC
TATCAAGTGTCTGCCTTATCAACTGTCGATGGTAGTTTATGTGCCTACCATGGTTGTAAC
GGGTAACGGAGAATAAGGGTTCGACTCCGGAGAGGGAGCCTGAGAAACGGCTACCACATC
CAAGGAAGGCAGCAGGCGCGCAAATTACCCACTCTCGGCATGAGGAGGTAGTGACGAAAA
ATAACGAGACCGTTCTCTATGAGGCCGGTTATCGGAATGGGTACAATTTAAACCCGTTAA
CGAGGATCTATGAGAGGGCAAGTCTGGTGCCAGCAGCCGCGGTAATTCCAGCTCTCAAAG
TGTATATCGTCATTGCTGCGGTTAAAAAGCTCGTAGTTGGATCTGCGCCTCAGGACCTGG
TCCGCCCACTGGGCGAGAACTGGCCTGGGTATTCTGCTGGTTTTCCCTACGTTGCCTTCA
TCGGTCGCGTAGGGTGGCTAGCGAGTTTACTTTGAAAAAATTAGAGTGCTTCACGCGGGC
T-TTGTCTGAATACTCGTGCATGGAATAATAGAATAGGATCTCGGTTCTATTTTGTTGGT
TTTCTGATCTGAGATAATGGTTAAGAGGGACGGACGGGGGCATTAACGGATAGAGTTAAC
GAAACCGCTGCATTCATCCGATCGCCTAATGGATCAATCCCTTGAGGGCAATGTTAACTA
TTGGGTAATTGTCGGTGTATTTGCGGCTGGTATGCGCTGAGAGTTTTGTGACGCATGTTA
ACGGGTCAGTGGACCATTCCCGGGTGTGGAAACCTTCACATCTTTGGCATGTCGATATAA
AGTTTTGACGCGTCTCCGCTATGTGCGTCGACTTTGCGTGTGATTATTGAATATTCGCAT
GCGAATATTTGTAGTCATATTGCGAAAAAGTGGACGCTGAGACGTGTATCTCGGTGTGAA
CGTTGACCACCTATCCGACCCGTCTTGAAACACGGACCAAGGAGTCTAGCATATGCGCGA
GTCATTGGGTGGTAAACCTAAGGGCGTAATGAAAGTAAAAGTCGATGTGGCCATATGGGA
TCCGGTTATTCGGCGCACCATAGCCCCGTCCCCATTGCTTGCAATAGGGCGGAGGTAGAG
CGCATATGCTGGGACCCGAAAGATGGTGAACTATG
>Ascaris suum
ACATCACCAAAGCTCCGATTTCGACGAGCGCATCTATTAGATTAAAACCAATCGGGTTTG
CCCGTATTGGTGACTCTGAATAACTATGCTGATCGCATGGTCTCGAACCGGCGACGTGTC
TATCAAGTGTCTGCCTTATCAACTGTCGATGGTAGTTTATGTGCCTACCATGGTTGTAAC
GGGTAACGGAGAATAAGGGTTCGACTCCGGAGAGGGAGCCTGAGAAACGGCTACCACATC
CAAGGAAGGCAGCAGGCGCGCAAATTACCCACTCTCGGCATGAGGAGGTAGTGACGAAAA
ATAACGAGACCGTTCTCTATGAGGCCGGTTATCGGAATGGGTACAATTTAAACCCGTTAA
CGAGGATCTATGAGAGGGCAAGTCTGGTGCCAGCAGCCGCGGTAATTCCAGCTCTCAAAG
TGTATATCGTCATTGCTGCGGTTAAAAAGCTCGTAGTTGGATCTGCGCCTCAGGACCTGG
TCCGCCCACTGGGCGAGAACTGGCCTGGGTATTCTGCTGGTTTTCCCTACGTTGCCTTCA
TCGGTCGCGTAGGGTGGCTAGCGAGTTTACTTTGAAAAAATTAGAGTGCTTCACGCGGGC
T-TTGTCTGAATACTCGTGCATGGAATAATAGAATAGGATCTCGGTTCTATTTTGTTGGT
TTTCTGATCTGAGATAATGGTTAAGAGGGACGGACGGGGGCATTAACGGATAGAGTTAAC
GAAACCGCTGCATTCATCCGATCGCCTAATGGATCAATCCCTTGAGGGCAATGTTAACTA
TTGGGTAATTGTCGGTGTATTTGCGGCTGGTATGCGCTGAGAGTTTTGTGACGCATGTTA
ACGGGTCAGTGGACCATTCCCGGGTGTGGAAACCTTCACATCTTTGGCATGTCGATATAA
AGTTTTGACGCGTCTCCGCTATGTGCGTCGACTTTGCGTGTGATTATTGAATATTCGCAT
GCGAATATTTGTAGTCATATTGCGAAAAAGTGGACGCTGAGACGTGTATCTCGGTGTGAA
CGTTGACCACCTATCCGACCCGTCTTGAAACACGGACCAAGGGGTCTAGCATATGCGCGA
GTCATTGGGTGGTAAACCTAAGGGCGTAATGAAAGTAAAAGTCGATGTGGCCATATGGGA
TCCGGTTATTCGGCGCACCATAGCCCCGTCCCCATTGCTTGCAATAGGGCGGAGGTAGAG
CGCATATGCTGGGACCCGAAAGATGGTGAACTATG
>Toxascaris leonina
ACATCACCAAAGCTCAGATTTCGACGAGCGCATTTATTAGATTAAAACCAATCGGGTTTG
CCCGTATTGGTGACTCTGAATAACTATGCTGATCGCATGGTCTCGAACCGGCGACGTGTC
TATCAAGTGTCTGCCTTATCAACTGTCGATGGTAGTTTATGTGCCTACCATGGTTGTAAC
GGGTAACGGAGAATAAGGGTTCGACTCCGGAGAGGGAGCCTGAGAAACGGCTACCACATC
CAAGGAAGGCAGCAGGCGCGCAAATTACCCACTCTCGGCATGAGGAGGTAGTGACGAAAA
ATAACGAGACCGTTCTCTATGAGGCCGGTTATCGGAATGGGTACAATTTAAACCCGTTAA
CGAGGATCTATGAGAGGGCAAGTCTGGTGCCAGCAGCCGCGGTAATTCCAGCTCTCAAAG
TGTATATCGTCATTGCTGCGGTTAAAAAGCTCGTAGTTGGATCTGCGCCTCAGGACCTGG
TCCGCCCACTGGGCGAGAACTGGCCTGGGTATTCTGCTGGTTTTCCCTACGTTGCCTTCA
TCGGTCGCGTAGGGTGGCTAGCGAGTTTACTTTGAAAAAATTAGAGTGCTTCACGCGGGC
T-TTGTCTGAATACTCGTGCATGGAATAATAGAATAGGATCTCGGTTCTATTTTGTTGGT
TTTCTGATCTGAGATAATGGTTAAGAGGGACGGACGGGGGCATTAACGGATAGAGTTGAC
GGAACCACTGCATTCATCCGATCGCCAAATGGCCCGATCCCTTGAGGGCAATGGTAACTA
TTCGGTAATTGTCGGTGTATTTGCGGCTGGTATGCGCTGAGAGCTTTGTGACGCGTGTTA
ACGGGTCAGTGGACCATTCCCGGGCGTGGAACCCTTCATACCTTTGGCATGTCGGTATAA
AGTTTTGACGCGTCTCCGCTATGTGCGTCGGCTTTGCGTGTGATTATCGAGTATTCGCAT
GCGAATATTTGTAATCATGGCGCGAAAAAGTGGACGCTGAGACGTACATCTCGGTGTGAA
CGTTGACCACCTATCCGACCCGTCTTGAAACACGGACCAAGGAGTCTAGCATATGCGCGA
GTCATTGGGTGGTAAACCTAAAGGCGTAATGAAAGTAAAAGTCGATGCGGCCATATGGGA
TCCGGTTATTCGGCGCACCATAGCCCCGTCCCCGTTGCTTGCAATAGGGCGGAGGTAGAG
CGCATATGCTGGGACCCGAAAGATGGTGAACTATG
>Parascaris equorum
ACATCACCAAAGCTCCGATTTCGACGAGCGCATCTATTAGATTAAAACCAATCGGGTTTG
CCCGTATTGGTGACTCTGAATAACTATGCTGATCGCATGGTCTCGAACCGGCGACGTGTC
TATCAAGTGTCTGCCTTATCAACTGTCGATGGTAGTTTATGTGCCTACCATGGTTGTAAC
GGGTAACGGAGAATAAGGGTTCGACTCCGGAGAGGGAGCCTGAGAAATGGCTACCACATC
CAAGGAAGGCAGCAGGCGCGCAAATTACCCACTCTCGGCATGAGGAGGTAGTGACGAAAA
ATAACGAGACCGTTCTCTATGAGGCCGGTTATCGGAATGGGTACAATTTAAACCCGTTAA
CGAGGAACTATGAGAGGGCAAGTCTGGTGCCAGCAGCCGCGGTAATTCCAGCTCTCAAAG
TGTATATCGTCATTGCTGCGGTTAAAAAGCTCGTAGTTGGATCTGCGCCTCAGGATCTGG
TCCGCCCACTGGGCGAGAACTGGCCTGGGTATTCTGCTGGTTTTCCCTACGTTGCCTTCA
TCGGTCGCGTAGGGTGGCTAGCGAGTTTACTTTGAAAAAATTAGAGTGCTTAACGCGGGC
T-TTGTCTGAATACTCGTGCATGGAATAATAGAATAGGATCTCGGTTCTATTTTGTTGGT
TTTCTGATCTGAGATAATGGTTAAGAGGGACGGACGGGGGCATTAACGGATAGAGTTAAC
GGAACCGCTGCATTCATCCGATCGCTTAATGGCTCAATTTCTTGAGAGCAATGATAACTA
TTCGGTAATTGTCGGTGTATTTGCGGCTGGTATGCGCTGAGAGTTTTGTGACGTATGTTA
ACGGATAAGTGGACCATTCTCGGGCGTGGAACCCTTCATATCTTTGGCATATCGATATAA
AATTTTAACGCGTCTCCGCTATGTGCGTCGCCTTTGTCTGTGATTATTGAATATTCGCAT
GCGAATATTTGTGGTCATATTACGAATGAGTGGACGCTGAGACGTATATCTCGGTGTGAA
CGTTGACCACCTATCCGACCCGTCTTGAAACACGGACCAAGGAGTCTAGCATATGCGCGA
GTCATTGGGTGGTAAACCTAAGGGCGTAATGAAAGTAAAAGTCGATGTGGCCATATGGGA
TCCGGTTATTCGGCGCACCATAGCCCCGTCCTCATTGCTTGCAATAGGGCGGAGGTAGAG
CGCATATGCTGGGACCCGAAAGATGGTGAACTATG
>Anisakis simplex
ACATCACCAAAGCTCCGATTTTGACGAGCGCATCTATTAGATTAAAACCAATCGGGTTTG
CCCGTATTGGTGACTCTGAATAACTATGCTGATCGCATGGTCTTGAACCGGCGACGTGTC
TATCAAGTGTCTGCCTTATCAACTGTCGATGGTAGTTTATGTGCCTACCATGGTTGTAAC
GGGTAACGGAGAATAAGGGTTCGACTCCGGAGAGGGAGCCTGAGAAACGGCTACCACATC
CAAGGAAGGCAGCAGGCGCGCAAATTACCCACTCTCGGCATGAGGAGGTAGTGACGAAAA
ATAACGAGACCGTTCTCTCTGAGGCCGGTTATCGGAATGGGTACAATTTAAACCCGTTAA
CGAGGATCTATGAGAGGGCAAGTCTGGTGCCAGCAGCCGCGGTAATTCCAGCTCTCAAAG
TGTATATCGTCATTGCTGCGGTTAAAAAGCTCGTAGTTGGATCTGCGCCTCAGGACTTGG
TCCGCCCACTGGGCGAGAACTGGCCTGGGTATACTGCTGGTTTTCCCTACGTTGCCTTCA
TCGGTCGCGTAGGGTGGCTAGCGAGTTTACTTTGAAAAAATTAGAGTGCTTCACGCGGGC
T-TTGTCTGAATACTCGTGCATGGAATAATAGAATAGGATCTCGGTTCTATTTTGTTGGT
TTTCTGATCTGAGATAATGGTTAAGAGGGACGGACGGGGGCATTAACGGATAGAGTTGAC
GAAACCGTCGCATTCATCCGATCCCCTAGCGGTTCGGCGCCTTGAGGGCAATGCTGGCTG
TTGGGTGTTAGTGGGTGTATTTGCGGTCGGTATGCGCCGAGAGCTTTGCGACGCATGTTG
GCGTTGTAGTGGACCACTCCCGGGCGTGGAACCCTGCACTGACTGGGCATGTCGTTGTAG
GGTGTTGCGGCGTCTCCGCTATGTGCGTCGGCTTGTCGGGTGGCTACTGGGTGATCGCAT
GCGAGCGCCTGTGGTTATCGTACGAGAG-GTGGACGCTGAGACGTGCATCTCGGTGTGAA
CGTTGACCACCTATCCGACCCGTCTTGAAACACGGACCAAGGAGTCTAGCATATGCGCGA
GTCATTGGGTGGTAAACCTAAAGGCGTAATGAAAGTAAAGGTTGTTACGGCTATATGGGA
TCTGTTTATACGGCGCACCATAGCCCCGTCCCGGTTGCTTGCAATGGGGCGGAGGTAGAG
CGCATACGCTGGGACCCGAAAGATGGTGAACTATG
>Pseudoterranova decipiens
ACATCACCAAAGCTCCGATTTTGACGAGCGCATCTATTAGATTAAAACCAATCGGGTTTG
CCCGTATTGGTGACTCTGAATAACTATGCTGATCGCATGGTCTTGAACCGGCGACGTGTC
TATCAAGTGTCTGCCTTATCAACTGTCGATGGTAGTTTATGTGCCTACCATGGTTGTAAC
GGGTAACGGAGAATAAGGGTTCGACTCCGGAGAGGGAGCCTGAGAAACGGCTACCACATC
CAAGGAAGGCAGCAGGCGCGCAAATTACCCACTCTCGGCATGAGGAGGTAGTGACGAAAA
ATAACGAGACCGTTCTCTCTGAGGCCGGTTATCGGAATGGGTACAATTTAAACCCGTTAA
CGAGGATCTATGAGAGGGCAAGTCTGGTGCCAGCAGCCGCGGTAATTCCAGCTCTCAAAG
TGTATATCGTCATTGCTGCGGTTAAAAAGCTCGTAGTTGGATCTGCGCCTCAGGACTTGG
TCCGCCCACTGGGCGAGAACTGGCCTGGGTATACTGTTGGTTTTCCCTACGTTGCCTTCA
TCGGTCGCGTAGGGTGGCTAGCGAGTTTACTTTGAAAAAATTAGAGTGCTTCACGCGGGC
T-TTGTCTGAATACTCGTGCATGGAATAATAGAATAGGATCTCGGTTCTATTTTGTTGGT
TTTCTGATCTGAGATAATGGTTAAGAGGGACGGACGGGGGCATTAACGGATAGAGTTGAC
GAAACCGTCGCATTCATCCGATCCCCTAGCGGTTCGGCGCCTTGAGGGCAATGCTGGCTG
TTGGGTGTTAGTTGGTGTATTTGCGGTCGGTATGCGCCGAGAGCTTTGCGACGCATGTTG
ACGTTGTAGTGGACCACTCCCGGGCGTGGAACCCTGCATTGATTGGGCATGTCGTTGTAG
GGTGTTGCGGCGTCTCCGCTATGTGGGTCGGCTTGTTGGGCGGTTGCTGGGTGATCGCAT
GCGAGCGCCTGCAGCCATGGTACGAGAG-GTGGACGCTGAGACGTGCATCTCGGTGTGAA
CGTTGACCACCTATCCGACCCGTCTTGAAACACGGACCAAGGAGTCTAGCATATGCGCGA
GTCATTGGGTGGTAAACCTAAAGGCGTAATGAAAGTAAAGGTTGTTACGGCTATATGGGA
TCTGTTTACGCAGCGCACCATAGCCCCGTCCCGGTTGCTTGCAATGGGGCGGAGGTAGAG
CGCATACGCTGGGACCCGAAAGATGGTGAACTATG
>Toxocara vitulorum
ACATCACCAAAGCTCCGATTTTGACGAGCGCATCTATTAGATTAAAACCAATCGGGTTTG
CCCGTATTGGTGACTCTGAATAACTGTGCTGATCGCATGGTCCAGAACCGGCGACGTGTC
TATCAAGTGTCTGCCTTATCAACTGTCGATGGTAGTTTATGTGCCTACCATGGTTGTAAC
GGGTAACGGAGAATAAGGGTTCGACTCCGGAGAGGGAGCCTGAGAAACGGCTACCACATC
CAAGGAAGGCAGCAGGCGCGCAAATTACCCACTCTCGGCATGAGGAGGTAGTGACGAAAA
ATAACGAGACCGTTCTCTATGAGGCCGGTTATCGGAATGGGTACAATTTAAACCCGTTAA
CGAGGATCTATGAGAGGGCAAGTCTGGTGCCAGCAGCCGCGGTAATTCCAGCTCTCAAAG
TGTATATCGTCATTGCTGCGGTTAAAAAGCTCGTAGTTGGATCTGCGCCTCAGGACTTGG
TCCGCCCACTGGGCGAGAACTGGCCTGGGTATTGTGCTGGTTTTCCCTACGTTGCCTTCA
TCGGTCGCGTAGGGTGGCTAGCGAGTTTACTTTGAAAAAATTAGAGTGCTTCACGCGGGC
T-TTGTCTGAATAGTCGTGCATGGAATAATAGAATAGGATCTCGGTTCTATTTTGTTGGT
TTTCTGATCTGAGATAATGGTTAAGAGGGACGGACGGGGGCATTAACGGATAGAGTTGAC
TGAACCGCTGCATTCATCCGGTCGTCTAGCGGTCCGACGCCTCGAGGGCGATGGCAACTG
TTGAACATTTGTCGGTGTATTTGCGGCTGGTATGCGCTGAGAGCTTTGCGACGCGTGTTG
ACAGACCAGTGGACCATTCCAAGGCGTGGAACCCTTCGCGCTTTGGATATGTCGGTGTAA
AGTTTTGACGCGTCTCCGCTATGTGCGTCAGCTATTCGAGTGGATGCCGGATGGTCGCGT
GCGACTGTCTGCAGTCATGATGCGAAGGAGTGAACGCCAAGGCGTTGATCTCGGTGTGAA
CGTCGACCACCTATCCGACCCGTCTTGAAACACGGACCAAGGAGTCTAGCATATGCGCGA
GTCATTGGGTGATAAACCTAAAGGCGTAATGAAAGTGAAAGCTGACGCAACCATATGGGA
TCCGTTTGCACGGCGCACCATAGCCCCGTTCCCGTTGCTTGCAATAGGGCGGAGGTAGAG
CGCATACGCTAGGACCCGAAAGATGGTGAACTATG
>Toxocara cati
ACATCACCAAAGCTCCGATTTCGACGAGCGCATCTATTAGATTAAAACCAATCGGGTTTG
CCCGTATTGGTGACTCTGAATAACTGTGCTGATCGCATGGTCCAGAACCGGCGACGTGTC
TATCAAGTGTCTGCCTTATCAACTGTCGATGGTAGTTTATGTGCCTACCATGGTTGTAAC
GGGTAACGGAGAATAAGGGTTCGACTCCGGAGAGGGAGCCTGAGAAACGGCTACCACATC
CAAGGAAGGCAGCAGGCGCGCAAATTACCCACTCTCGGCATGAGGAGGTAGTGACGAAAA
ATAACGAGACCGTTCTCTATGAGGCCGGTTATCGGAATGGGTACAATTTAAACCCGTTAA
CGAGGATCTATGAGAGGGCAAGTCTGGTGCCAGCAGCCGCGGTAATTCCAGCTCTCAAAG
TGTATATCGTCATTGCTGCGGTTAAAAAGCTCGTAGTTGGATCTGCGCCTCAGGACTTGG
TCCGCCCACTGGGCGAGAACTGGCCTGGGTATTCTGCTGGTTTTCCCTACGTTGCCTTCA
TCGGTCGCGTAGGGTGGCTAGCGAGTTTACTTTGAAAAAATTAGAGTGCTTCACGCGGGC
T-TTGTCTGAATACTCGTGCATGGAATAATAGAATAGGATCTCGGTTCTATTTTGTTGGT
TTTCTGATCTGAGATAATGGTTAAGAGGGACGGACGGGGGCATTAACGGATAGAGTTGAC
TGAACCGCTGCATTCATCCGGTCGTCTAGCGGTCCGATGCCTAGAGGGCGATGGCAACTG
TTGGGCATTTGTCGGTGTATTTGCGGCTGGTATGCGCTGAGAGCTTTGCGACGCGTGTTG
ACAAACCAGTGGACCATTCCCGGGCGTGGAACCCTTCGCGCTTTGGACATGTCGGTGTAG
GGTTTCAACACGTCTCCGCTATGTGCGTCAGCTTTTCGAGTGGCTGCCGGGTGGTCGCGT
GCGACTGTCTGCAGTCATGGTTCGAAGGAGTGGACGCCGAGGCGTTGATCTCGGTGTGAA
CGTCGACCACCTATCCGACCCGTCTTGAAACACGGACCAAGGAGTCTAGCATATGCGCGA
GTCATTGGGTGATAAACCTAAAGGCGTAATGAAAGTAAAAGCCGATGCGACCATATGGGA
TCCATTTGCACGGCGCACCATAGCCCCGTCCCCGTTGCTTGCAATAGGGCGGAGGTAGAG
CGCATACGCTGGGACCCGAAAGATGGTGAACTATG
>Cucullanus opisthoporus
ACATCACCAAAGCTCCGACTCCGACGAGCGCATTTATTGGAACAAAACCAATCAGGTTTG
CCTGTTTTGGTGACTCTGAATAACTA-GCTGATCGCATGGTCTTGCACCGGCGACATGTC
TTTCAAGTATCTGCCTTATCAACTTTCGATGGTAGTTTACGTGACTACCATGGTTGTAAC
GGGTAACGGAGAATAAGGGTTCGACTCCGGAGAGGGAGCCTGAGAAACGGCTACCACATC
CAAGGAAGGCAGCAGGCGCGCAAATTACCCACTCTCGGCACGAGGAGGTAGTGACGAAAA
ATAACGAGACCGTTCTCTATGAGGCCGGTTATCGGAATGGGTACAATTTAAAGCCTTTAA
CGAGGATCTATGAGAGGGCAAGTCTGGTGCCAGCAGCCGCGGTAATTCCAGCTCTCAAAG
TGTATATAGTCATTGCTGCGGTTAAAAAGCTCGTAGTTGGATCTGCGCCTCAGGACCTGG
TCCACCCACTGGGTGCGAACTCGCCTAGGTAG--TGCTGGTTTTCCCTTCGTGGCCTTCA
CTGGTTGCGTTGGGTGGCTAGCGAGTTTACTTTGAAAAAATTAGAGTGCTTAAAACAGGC
GT-TGCCTGAATATTCGTGCATGGAATAATGGAATAGGACTTCGGTTCTATTTTGTTGGT
TTTCTGAACTGAGGTAATGGTTAAGAGGGACAGACGGGGGCATTAACCGATAGAGTTGAC
GCAA-CTCGGCATTCAGGCGGTTGTGCGGGC-------GCTCCGATGAGGGCGGTGCCTG
GCCGCCGGACCACACTGCATTTGCCGTCAGTATGCGCCGAGAGTC-------GCGTGGCT
GCGGACCAGAGGTCCGCCTC-GGTGG--------AAACCTGTCGTGGTAAGCCGATGCGA
TTTTTGCGCTCGCCTGTGTGCGCTGCGGTTACGGGGGAG-----GTGCGAGCGGTCGCGT
GGATCTGTTTGCGCTTTTGGCCGTGTGCCTGCGTGGT--TGAGATGGTGCTCGGTGT-GA
AGTCGACCACCTATCGGACCCGTCTTGAAACACGGACCAAGAAGTTTAGCATATGCGCGA
GTCATTGGGTGCGAAACCTAAAG-CGTAATGAAAGTGA--A-----------ATATGGGA
TC---GCGCG---CGAACCATGGCCCCGTTCCGACTGCT-GCAGTGGGGCGGAGGTAGAG
CGCATATGCTGAGACCCGAAAGATGGTGAACTATG
>Cucullanus grandistomis
ACATCACCAAAGCTCCGACTCTGACGAGCGCATTTATTGGAACAAAACCAATGAGGCTTG
CCTGTTTTGGTGACTCTGAATAACTA-GCTGATCGCATGGTCTTGCACCGGCGAGATGTC
TTTCAAGTATCTGCCTTATCAACTTTCGATGGTAGTTTACGTGACTACCATGGTTGTAAC
GGGTAACGGAGAATAAGGGTTCGACTCCGGAGAGGGAGCCTGAGAAACGGCTACCACATC
CAAGGAAGGCAGCAGGCGCGCAAATTACCCACTCTCGGCACGAGGAGGTAGTGACGAAAA
ATAACGAGACCGTTCTCTATGAGGGCGGTTATCGGAATGGGTACAATTGAAAGCCTTTAA
CGAGGATCTATGAGAGGGCAAGTCTGGTGCCAGCAGCCGCGGTAATTCCAGCTCTCAAAG
TGTATATAGTCATTGCTGCGGTTAAAAAGCTCGTAGTTGGATCTGCGCCTTAGGACTTGG
TCCACCCACTGGGTGCGAACTAGCCTAGGTAG--TGCTGGTTTTCCCTTCGTGGCCTTCG
CTGGTTGCGCTGGGTGGCTAGCGAGTTTACTTTGAAAAAATTAGAGTGCTTAAAACAGGC
GT-TGCCTGGATATTTGTGCATGGAATAATGGAATAGGACTTCGGCTCTATTTTGTTGGT
TTTCTGAACTGAGGTAATGGTTAAGAGGGACAGACGGGGGCATTAGCCGATAGAGTTGAC
GCAA-CACGGCATTCAGGCGGTCATGCGGGC-------GGTACGATGAGGGCTGTGCCTG
GTGGGCGAACTGCACCGCATTTGCCGTCAGTATGCGCCGAGGGTC-------GTGCGGCT
GCGGACCAGAGGTCGGCCTC-GGTGG--------AAACCTGCCATGGTAAGCCGCTGCGA
TTAG-GTGCTCGCCTGTGTGCGCAGCGGTTATGGCAGAA-----GTGTGGGCGGTCGCGT
GGATCTGTTTGCGCTTTTGGTCGT--GCTATCGCAAT--CGAGATAAGGCTCGGTGT-GC
AGTCGACCACCTATCGGACCCGTCTTGAAACACGGACCAAGAAGTTTAACATATGCGCGA
GTCATTGGGTGCGAAACCCAAAG-CGTAATGAAAGTGA--A-----------ATCTGGGA
GC---GTGTG---CGAACCATGGCCTCGTCCCGACTGCT-GCAGTGGGGCGGTGGTAGAG
CGCATATGCTGAGACCCGAAAGATGGTGAACTATG
>Cucullanus pinnai pinnai
ACATCACCTAAGCTCCGACTTGGACGAGCGCATTTATTAGAACAAAGCCAGTCGGGCTTG
CTCGTCTTGTTGACTCTGAATAACTA-GCTGATCGCATGGTCTTGAACCGGCGACGCTTC
TTTCAAGTATCTGCTTTATCAACTTTCGATGGTAGCTTATGTGACTACCATGGTCGTAAC
GGGTGACGGAGAATAAGGGTTCGACTCCGGAGAGGCAGCCTGAGAAACGGCTACCACATC
CAAGGAAGGCAGCAGGCGCGCAAATTACCCACTCTCGGCGCGAGGAGGTAGTGACGAAAA
ATAACGAGACCGTTCTCTATGAGGCCGGTTATCGGAATGGCTTTAATTTAAAGCCTTGGA
GGAGGATCTATGAGAGGGCAAGTCTGGTGCCAGCAGCCGCGGTAATTCCAGCTCTCAAAG
TGTATATAGCCGTTGTTGCGGTTAAAAAGCTCGTAGTTGGATCTGCGCCTGAGGACATGG
TCCGCCCGCTGGGTGTGCACTGTCCTAGGTTAGCTGCCGGTTTTCCCTTCGTGGCCTTCA
CCGGTCGCGTTGGGTGGCTGGCAAGTTTACTTTGAGGAAATTAGAGTGCTCAAAACAGGC
TT-TGCCTGAATATTGCTACACGGAATAATGGAAGAGGACTTCGGTTCTATTTTGTTGGT
TTCGAGAACTGACGTAATGGTTAAGAGGAACGGACGGGGGCATTAACGGATGGAGTTGAC
GTGA-CTCGGCATTCAGGTGGTTGTGCGGAC-------AGTCCGATGAGGGCTGCGCCGG
TTGGTCCGGCCACGCTGCACTTGTCGTCGGTGTGCGCCGAGAGCC-------GTGTGGCG
CCGGATCGGAGGACCACCTC-GGCGG-------GCGACCTGTCACGGTGGGCCGGAG--C
GGTT--GACTGGCTTGTGCGCGGTCTGTTCGCGGAGGAG-----TGGTTGGTGGTCGCGT
GGATCGGCCGACGAGGCATGTCG--CGGCCAGCGTGCTCTGGCAGC--GCTCGGCGT-GA
AGTTGACCACCCATCCGACCCGTCTTGAAACACGGACCAAGAAGTTTAGCGCATGCGCGA
GTCATTAGGTGGAAAACCTAAAG-CGCAGTGAAAGTGAAGT-----------ATATGGGA
TC---GTGCA---CGCACCATAGCCCCGTCCATGCTGCT-GCAGTTGGGCGGAGGTAGAG
CGCATGCGCTGAGACCCGAAAGATGGTGAACTATA
>Cucullanus pinnai pterodorasi
ACATCACCTAAGCTCCGACTTGGACGAGCGCATTTATTAGAACAAAGCCAGTCGGGCTTG
CTCGTCTTGTTGACTCTGAATAACTA-GCTGATCGCATGGTCTTGAACCGGCGACGCTTC
TTTCAAGTATCTGCTTTATCAACTTTCGATGGTAGCTTATGTGACTACCATGGTCGTAAC
GGGTGACGGAGAATAAGGGTTCGACTCCGGAGAGGCAGCCTGAGAAACGGCTACCACATC
CAAGGAAGGCAGCAGGCGCGCAAATTACCCACTCTCGGCGCGAGGAGGTAGTGACGAAAA
ATAACGAGACCGTTCTCTATGAGGCCGGTTATCGGAATGGCTTTAATTTAAAGCCTTGAA
GGAGGATCTATGAGAGGGCAAGTCTGGTGCCAGCAGCCGCGGTAATTCCAGCTCTCAAAG
TGTATATAGCCGTTGTTGCGGTTAAAAAGCTCGTAGTTGGATCTGCGCCTGAGGACATGG
TCCGCCCGCTGGGTGTGCACTGTCCTAGGTTAGCTGCCGGTTTTCCCTTCGTGGCCTTCA
CCGGTTGCGTTGGGTGGCTGGCAAGTTTACTTTGAGGAAATTAGAGTGCTCAAAACAGGC
TT-TGCCTGAATATTGCTACACGGAATAATGGAAGAGGACTTCGGTTCTATTTTGTTGGT
TTCGAGAACTGACGTAATGGTTAAGAGGAACGGACGGGGGCATTAACGGATGGAGTTGAC
GTGA-CTCGGCATTCAGGTGGTTGTGCGAAC-------GGTCCGATGAGGGCTGCGCTTG
TTGGTCCGGCCACGCTGCACTTGTCGTCGGTATGCGCCGAGAGCC-------GTGTGGCG
CCGGATCGGAGGACCACCTC-GGCGG-------GCGACCTGTCACGGTGGGCCGGAG--C
GGTG--AACTGGCTTGTGCGCGGTCTGTTTGCGGAGGAG-----TCGTTGGTGGTCGCGT
GGATCGGCCGACGGGGCATGTCG--CGGCCAGGGTGCTCTGGCGGC--GCTCGGCGT-GA
AGTTGACCACCCATCCGACCCGTCTTGAAACACGGACCAAGAAGTTTAGCGCATGCGCGA
GTCATTAGGTGGAAAACCTAAAG-CGAAGTGAAAGTGAAGT-----------ATATGGGA
TC---GTGCA---CGCACCATAGCCCCGTCCATGCTGCT-GCAGCCGGGCGGAGGTAGAG
CGCATGCGCTGAGACCCGAAAGATGGTGAACTATA
>Truttaedacnitis truttae
ACATCACCAAAGCTCCGACTTCAACGAGCGCATTTATTAGAACAAAACCAATCGGGCTTG
TCCGTTTTGGTGACTCTGAATAACTA-GCTGATCGCATGGTCTTGTACCGGCGACGTGTC
TTTCAAGTATCTGCCTTATCAACTTTCGATGGTAGTTTATGTGACTACCATGGTTGTAAC
GGGTAACGGAGAATAAGGGTTCGACTCCGGAGAGGGAGCCTGAGAAACGGCTACCACATC
CAAGGAAGGCAGCAGGCGCGCAAATTACCCACTCTCGGCGCGAGGAGGTAGTGACGAAAA
ATAACGAGACCGTTCTCTATGAGGCCGGTTATCGGAATGGGTACAATTTAAACCCTTTAA
CGAGGATCTATGAGAGGGCAAGTCTGGTGCCAGCAGCCGCGGTAATTCCAGCTCTCAAAG
TGTATATAGTCATTGCTGCGGTTAAAAAGCTCGTAGTTGGATCTGCGCCTCAGGACTCGG
TCCGCCCACTGGGCGTGAACTGACCTAGGTAC--TGCTGGTTTTCCCTTCGTGGCCTTCA
CCGGTTGCGTTGGGTGGCTAGCGAGTTTACTTTGAAAAAATTAGAGTGCTTAAAACAGGC
TT-CGCCTGAATATTCGTGCATGGAATAATGGAATAGGACTTCGGTTCTATTTTGTTGGT
TTTCTGARCTGAGGTAATGGTTAAGAGGGACAGACGGGGGCATTAACGGATAGAGTTGAC
GTAA-TCCGGCATTCAGGCGGTTGTGCGGAC-------TCTCCGATGAGGGCGACGCTTG
CCTGCCTGGTCACGCTGCATTTGCCGTCGGTATGCGCCGAGAACCT-------CGCGGCG
CCGGCCCAGAGGGCCA--TT-GGTGG--------TAACCTGTCGCGGTAAGCCGGTG--C
GGTT--TGCTCGCCTGTGTGCGGTGTTGTTACGGTGGGG-----TTGCGGATTATCGCGT
GGA-TGTTCAACGACTCCGGTCGTGCGGCCAG---AC--TGAGAGAGCTCTCGGTGT-GA
AGTCGACCACCTATCCGACCCGTCTTGAAACACGGACCAAGAAGTTTAGCATATGCGCGA
GTCATTAGGTGGAAAACCTAAAG-CGAAATGAAAGTGA-AG-----------ATATGGGA
TC---GGGGT---CGCACCATAGCCCCGTTCCTACTGCT-GCAGTGGGGCGGAGGTAGAG
CGCATACGCTGAGACCCGAAAGATGGTGAACTATG
>Dichelyne mexicanus
ACATCACCAAAGCTCCGACTCCGACGAGCGCATTTATTGGAACAAAACCAATCAGGTTTG
CCTGTTTTGGTGACTCTGAATAACTA-GCTGATCGCATGGTCCTGCACCGGCGACATGTC
TTTCAAGTATCTGCCTTATCAACTTTCGATGGTAGTTTACGTGACTACCATGGTTGTAAC
GGGTAACGGAGAATAAGGGTTCGACTCCGGAGAGGGAGCCTGAGAAACGGCTACCACATC
CAAGGAAGGCAGCAGGCGCGCAAATTACCCACTCTCGGCACGAGGAGGTAGTGACGAAAA
ATAACGAGACCGTTCTCTATGAGGCCGGTTATCGGAATGGGTACAATTTAAAGCCTTTAA
CGAGGATCTATGAGAGGGCAAGTCTGGTGCCAGCAGCCGCGGTAATTCCAGCTCTCAAAG
TGTATATAGTCATTGCTGCGGTTAAAAAGCTCGTAGTTGGATCTGCGCCTTAGGACCTGG
TCCACCCACTGGGTGCGAACTCGCCTAGGTAG--TGCTGGTTTTCCCTTCGTGGCCTTCA
CTGGTTGCGTTGGGTGGCTAGCGAGTTTACTTTGAAAAAATTAGAGTGCTTAAAACAGGC
CT-TGCCTGAATATTCGTGCATGGAATAATGGAATAGGACTTCGGTTCTATTTTGTTGGT
TTTCTGAACTGAGGTAATGGTTAAGAGGGACAGACGGGGGCATTAACCGATAGAGTTGAC
GCAA-CCCGGCATTCAGGCGGTTGTGCGGGC-------GGTCCGATGAGGGCGGTGCCTG
GCCGCCGAACCACACTGCATTTGCCGTCAGTATGCGCCGAGAGTC-------GTGTGGCT
GCGGATCAGAGGTCCGCCTC-GGTGG--------AAACCTGCCGTGGTAAGCCGATGCGA
CTTG-GTCCTCGCCTGTGTGCGCTGCGGTGACGGAGAAG-----GCGCGAGCGGTCGCGT
GGATCTGTTTGCGCTTTTGATCGT--GCTAGCGTAGT--TGAGATAGTGCTCGGTGT-GA
AGTCGACCACCTATCGGACCCGTCTTGAAACACGGACCAAGAAGTTTAGCATATGCGCGA
GTCATTGGGTGCGAAACCTAAAG-CGTAATGAAAGTGA--A-----------ATATGGGA
TC---GTGCG---CGAACCATGGCCCCGTTCCGACTGCT-GCAGTGGGGCGGAGGTAGAG
CGCATATGCTGAGACCCGAAAGATGGTGAACTATG
>Loa loa
ACATCACCAAAGCTCCGACTTTGACGAGCGCATCTATTAGATTAAAACCAATCGGGTTAG
CCCGTATTGGTGACTCTGAATAGCTATGCTGATCGCATGGTCTTGTACCGGCGACGTATC
TATCAAGTGTCTGCCTTATCAACTTTCGATGGTAGTTTATGTGCCTACCATGGTTGTAAC
GGGTAACGGAGAATAAGGGTTCGACTCCGGAGAGGGAGCCTGAGAAACGGCTACCACATC
CAAGGAAGGCAGCAGGCGCGCAAATTACCCACTCTCAGAATGAGGAGGTAGTGACGAAAA
ATAACGAGACCGTTCTCTTTGAGGCCGGTTATCGGAATGGGTACAATTTAAACCCGTTAA
CGAGGATCTATGAGAGGGCAAGTCTGGTGCCAGCAGCCGCGGTAATTCCAGCTCTCAAAG
TGTATATCGTCATTGCTGCGGTTAAAAAGCTCGTAGTTGGATCTGCGTCTCAGGACCTGG
TCCATCCA-TGGATGAGAACTGGCCTAGGTATATT--CAGTTTTCCCTACGTTACCTTGA
TCGGTTGCGTATGGTGGCTAGCAAGTTTACCTTGAAAAAATTAGAGTGCTCAATGCGGGC
T--TGCCTGAATACTCGTGCATGGAATAATGAAATAGGATCTCGGTTCTATTTTGTTGGT
TTTCTGATCTGAGATAATGGTTAAGAGGGACGGACGGGGGCATTAACGGATAGAGTTAAC
GAAACTACGGTATTCAACCAATCATTTAGCAATCTTAATAATAGATATTTAATGCTAA-A
TT-A--TAATGTTGGTGTATTTATCGATGGTATGCATCGAGAGCTTCGTTTAGCATATTA
ATATAGTAGTGGATCAATTTATTGATTGAAACCCTAAATCTATGAAATATGTCTTAATGA
AGTTTTAACCAACTTTCAC---ACAT-GCATCGATATATCTAATTTACATGTGGTCGCAT
GCGACTTTCGGTAAAAATAATTGGTATATTATTATGCTAAAAGTTACATCTCGATGTGAA
CGTTAATCACCTATCTGACCCGTCTTGAAACACGGACCAAGGAGTCTAGCATATACGCAA
GTTATTGGGTAGTAAACC-AAAAGCATAATGAAAGTAAAGATTGGTATAATTATATGTGA
TCTAT-TATATAGCGTAACATAACCCCGTTCATATTGCA-GCAATAGGGCGGAGGTAGAG
CGTATATGCTGGGACCCGAAAGATGGTGAACTATA
>Mansonella perstans
ACATCACCAAAGCTCCGACTTTGACGAGCGCATCTATTAGATTAAAACCAATCGGGTTAG
CCCGTATTGGTGACTCTGAATAGCTATGCTGATCGCATGGTCTTGTACCGGCGACATATC
TATCAAGTGTCTGCCTTATCAACTTTCGATGGTAGTTTATGTGCCTACCATGGTTGTAAC
GGGTAACGGAGAATAAGGGTTCGACTCCGGAGAGGGAGCCTGAGAAACGGCTACCACATC
CAAGGAAGGCAGCAGGCGCGCAAATTACCCACTCTCAGAATGAGGAGGTAGTGACGAAAA
ATAACGAGACCGTTCTCTTTGAGGCCGGTTATCGGAATGGGTACAATTTAAACCCGTTAA
CGAGGATCTATGAGAGGGCAAGTCTGGTGCCAGCAGCCGCGGTAATTCCAGCTCTCAAAG
TGTATATCGTCATTGCTGCGGTTAAAAAGCTCGTAGTTGGATCTGCGTCTCAGGACCTGG
TCCATTCA-TGGATGAGAACTGGCCTAGGTATATT--CAGTTTTCCTTACGTTACCTTGA
TTGGTTGCGTATGGTGGCTAGCAAGTTTACCTTGAAAAAATTAGAGTGCTCAATGCGGGC
T--TGCCTGAATACTCGTGCATGGAATAATGAAATAGGATCTCGGTTCTATTTTGTTGGT
TTTCTGATCTGAGATAATGGTTAAGAGGGACGGACGGGGGCATTAACGGATAGAGTTAAC
GAAACTACGATATTCAACCGATCATTTAGCAAACTTTATAATAGATATTAAATGCTAA-A
TTAA--AA-TGTTGGTGTATTTATCGATAGTATGCATCGAGAGCTTCGTTTAGCATATTA
TAGAAGTAGTGGACCAATTTATTAATTGTAATCCTAAAAATGTTTAATATGTCTTAATGA
AGTTTTAACCAACTTTCACTATACAT-ACATCGATATATTTGATTTACATGTAGTCGCAT
GCGACTTACAGTAAAACTAATTGATAAATTATTATGATAAAAGTTACATCTCGATGTGAA
CGTTAATCACCTATCTGACCCGTCTTGAAACACGGACCAAGGAGTCTAACATATACGCAA
GTTATTGGGTTGTAAACC-AAAAGCATAATGAAAGTAAAGATTTGTATAATTATATGTGA
TCTATGTATATAGCGTAACATAACCCCGTTCATATTGCA-GCAATAGGGCGGAGGTAGAG
CGTATATGTTGGGACCCGAAAGATGGTGAACTATA
>Mansonella ozzardi
ACATCACCAAAGCTCCGACTTTGACGAGCGCATCTATTAGATTAAAACCAATCGGGTTAG
CCCGTATTGGTGACTCTGAATAGCTATGCTGATCGCATGGTCTTGTACCGGCGACATATC
TATCAAGTGTCTGCCTTATCAACTTTCGATGGTAGTTTATGTGCCTACCATGGTTGTAAC
GGGTAACGGAGAATAAGGGTTCGACTCCGGAGAGGGAGCCTGAGAAACGGCTACCACATC
CAAGGAAGGCAGCAGGCGCGCAAATTACCCACTCTCAGAATGAGGAGGTAGTGACGAAAA
ATAACGAGACCGTTCTCTTTGAGGCCGGTTATCGGAATGGGTACAATTTAAACCCGTTAA
CGAGGATCTATGAGAGGGCAAGTCTGGTGCCAGCAGCCGCGGTAATTCCAGCTCTCAAAG
TGTATATCGTCATTGCTGCGGTTAAAAAGCTCGTAGTTGGATCTGCGTCTCAGGACCTGG
TCCATTCA-TGGATGAGAACTGGCCTAGGTATATT--CAGTTTTCCTTACGTTACCTTGA
TTGGTTGCGTATGGTGGCTAGCAAGTTTACCTTGAAAAAATTAGAGTGCTCAATGCGGGC
T--TGCCTGAATACTCGTGCATGGAATAATGAAATAGGATCTCGGTTCTATTTTGTTGGT
TTTCTGATCTGAGATAATGGTTAAGAGGGACGGACGGGGGCATTAACGGATAGAGTTAAC
GAAACTACGATATTCAACCGATCATTTAGCAAACTTTATAATAGATATTAAATGCTAA-A
TTAA--AAATGTTGGTGTATTTATCGATAGTATGCATCGAGAGCTTCGTTTAGCATATTA
TAGAAGTAGTGGACCAATTTATTAATTGTAATCYTAAAAATGTTTAATATGTCTTAATGA
AGTTTTAACCAACTTTCATTATACAT-ACATCGATATATTTAATTTACATGTAGTCGCAT
GCGACTTACAGTAAAATAAATTGATAAATTATTATGA-ATAAGTTACATCTCGATGTGAA
CGTTAATCACCTATCTGACCCGTCTTGAAACACGGACCAAGGAGTCTAACATATACGCAA
GTTATTGGGTTGTAAACC-AAAAGCATAATGAAAGTAAAGATTTGTATAATTATATGTGA
TCTATGTATATAGCGTAACATAACCCCGTTCATATTGCA-GCAATAGGGCGGAGGTAGAG
CGTATATGTTGGGACCCGAAAGATGGTGAACTATA
>Dirofilaria immitis
ACATCACCAAAGCTCTGACTTTGACGAGCGCATCTATTAGATTAAAACCAATCGGAACAA
TCCGTATTGGTGACTCTAAATAGCTATGCTGATCGCATGGTCTTGTACCGGCGACATATC
TATCAAGTGTCTGCCTTATCAACTTTCGATGGTAGTTTATGTGCCTACCATNGTTGTAAC
GGGTAACGGAGAATAAGGGTTCGACNCAGGAGAGGGAGCCTGAGAAACGGCTACCACATC
CAAGGAAGGCAGCAGGCGCGCAAATTACCCA-TCTCAGAATGAGGATGTAGTGACGAAAA
ATAACGAGACCGTTCTCTATGAGGCCGGTTATCGGAATGGGTACAATTTAAACCTGTTAA
CGAGGATCTATGAGAGGGCAAGTCTGGTGCCAGCAGCCGCGGTAATTCCAGCTCTCAAAG
TGTATATCGTCATTGCTGCGGTTAAAAAGCTCGTAGTTGGATCTGCGTCTTAG-ACTTGG
TCCATCCAATGGATGTGAACTAGTCTAGATATATT--AAGTTTTCTATATGTTACNTTAA
TTGGTTGCATATAGTAGCTAGTAAGTTTACCTTGAAAAAATTAGA-TGCTCAATGCGGGC
TT-TGCCTGAATACTCGTGCATGGAATAATAAAATAGGA-CTTGGTTCTATTTTGTTGGT
TTTCTGATCTAAGATAATGGTTAAGAGGGACGGACGGGG-CATTAACGGATAGAGTTAAC
GAAACTACGATATTCAACTAATCATTTAGCAAATCTTACAATAGATATCATATGCT----
TT-------TGTTAGTGTATTTATCGATTGTATGCATTGAGAGCTTCATTTAGCATATTA
---ATATAGTGGACCAATTTATTAATTGGAATCCTAAATATGTGAAATATGTCTTAATGA
AGTTTAAAAAAACTTTCAC---ACAT-GCATCGATATATCTAATTTACATGTGGTCGCAT
GCGACTTTCGGTAAATAGAATTAGTAATTTATTATGCACAAAGTTACATCTCAATGTGAA
CGTTAATCACCTATCTGACCCGTCTTGAAACACGGACCAAGGAGTCTAGCATATACGCAA
GTTATTGGGTAGTAAACCAAAAAGCATAATGAAAGTAAAGATAAATATAATTATATGTGA
TCTATATATATAGCGTAACATAACCCCGTTCATATTGTTTACAATAGGGCGGAGGTAGAG
CGTATATGCTGGGACCCGAAAGATGGTGAACTATA
>Physaloptera sp.
ACATCACCAAAGCTCTGACTTTGACGAGCGCATCTATTAGATTAAAACCAATCGGGCTTA
CCCGTTTTGGTGACTCTGAATAGCTATGCTGATCGCATGGTCTTGTACCGGCGACGTATC
TATCAAGTGTCTGCCTTATCAACTTTCGATGGTAGTTTATGTGCCTACCATGGTTGTAAC
GGGTAACGGAGAATAAGGGTTCGACTCCGGAGAGGGAGCCTGAGAAACGGCTACCACATC
CAAGGAAGGCAGCAGGCGCGCAAATTACCCACTCTCGGCATGAGGAGGTAGTGACGAAAA
ATAACGAGACCGTTCTCTTTGAGGCCGGTTATCGGAATGGGTACAATTTAAACCCGTTAA
CGAGGATCTATGAGAGGGCAAGTCTGGTGCCAGCAGCCGCGGTAATTCCAGCTCTCAAAG
TGTATATCGTCATTGCTGCGGTTAAAAAGCTCGTAGTTGGATCTGCGCCTCAGGACCTGG
TCCGTCT-ATGGACGAGAACTGGCCTAGGTATACTGCCGGTTTTCTTTACGTTACCTTCA
TCGGTCGCGTAAGGTGGCCAGCGAGTTTACCTTGAAAAAATTAGAGTGCTCAAAGCGGGC
TAATGCCTGAATATTCGTGCATGGAATAATGAAATAGGATCTCGGTTCTATTTTGTTGGT
TTTCTGATCTGAGATAATGGTTAAGAGGGACAGACGGGGGCATTAGCGAATAGAGTTGAC
GAAACTGCGGTATTCAACCGATCATTCAGCGATTTTACT---TGGGGACATATA-ATTGT
TGAGGCTAGTGTTGGTGAATTTGCCGACGGTATGCGCTGAGAGCCTTGTCATATTTAGTA
TGTTGATAGAGGACCATCAT-TTTTGTGGAACCCTCGATGTAGAT-ACATATCTATATAA
GGTTATAT-AATACAGCAAC--ATGC-GCATCACTTTATTTGATTGTTATACGGTCGCAT
GCGACTTTTTCAGTCTATGATCAATTTTTTTGCCTATTTGAAGTTGTGTCTCAGTGTGAA
CGTCAATCACCTATTCGACCCGTCTTGAAACACGGACCAAGGAGTCTAGCATATACGCAA
GTTATTAGGTGTTAAAAC-AAAAGCGTAATGAAAGTGAAGATTGGTATGATTATATGTGA
TCCATTTATATGGTGCAACATAGTCCCGTTCTTGTTGCT-GCAATAGGGCGGAGATAGAG
CGTATACGCTGGGACCCGAAAGATGGTGAACTATG
>Turgida torresi
ACATCACCAAAGCTCTGACTTTGACGAGCGCATCTATTAGATTAAAACCAATCGGGCTTA
CCCGTTTTGGTGACTCTGAATAGCTATGCTGATCGCATGGTCTTGTACCGGCGACGTATC
TATCAAGTGTCTGCCTTATCAACTTTCGATGGTAGTTTATGTGCCTACCATGGTTGTAAC
GGGTAACGGAGAATAAGGGTTCGACTCCGGAGAGGGAGCCTGAGAAACGGCTACCACATC
CAAGGAAGGCAGCAGGCGCGCAAATTACCCACTCTCGGCATGAGGAGGTAGTGACGAAAA
ATAACGAGACCGTTCTCTTTGAGGCCGGTTATCGGAATGGGTACAATTTAAACCTGTTAA
CGAGGATCTATGAGAGGGCAAGTCTGGTGCCAGCAGCCGCGGTAATTCCAGCTCTCAAAG
TGTATATCGTCATTGCTGCGGTTAAAAAGCTCGTAGTTGGATCTGCGCCTCAGGACCTGG
TCCGTCTT-TGGATGAGAACTGGCCTAGGTATACT--CGGTTTTCTTTACGTTACCTTGA
TCGGTCGCGTAAGGTGGCCAGCGAGTTTACCTTGAAAAAATTAGAGTGCTCAAAGCGGGC
T--TGCCTGAATATTCGTGCATGGAATAATAAAATAGGATCTCGGTTCTATTTTGTTGGT
TTTCTGATCTGAGATAATGGTTAAGAGGGACAGACGGGGGCATTAGCGAATAGAGTTGAC
GAAACTGCGGTATTCAACCGATCATTCAGCGATTTTACT-ATTGGGGACATATTTATTGT
TGAGGCTAATGTTGGTGAATTTGCCGACGGTATGCGCTGAGAGCCTTGTCAAATGTAGTA
TGTTGATAGAGGACCATCAT-TTTTGTGGAACCCTCGATG-AGAT-ACATATCTATATAA
GGTTATTCAAATACAGCAAC--ATGC-GCATCACTTTTTTTTATTATTATACGGTCGCAT
GCGACTAATTTTGTCT--GATCAGCTTGAT-GAATGAATAAAGTTGTGTCTCAGTGTGAA
CGTCAATCACCTTTTTGACCCGTCTTGAAACCCGGACCAAGGGGTTTAGCATATACGCAA
GTTTTTAGATGTTTAAAT-AAAAGCATAATGAAAGTGAAGATTGGTATGATTATATGTGA
TCCATGTATATGGAGCAACATAGTCCCGTTCTTGTTGCT-GCAATGGGGCGGAGATAGAG
CGTATACGCTGGGACCCGAAAGATGGTGAACTATG
>Spirocerca lupi
ACATCACCAAAGCTCCGACTTTGACGAGCGCATCTATTAGATTAAAACCAATCGGGCTTG
CCCGCTAAGGTGACTCTGAATAGCTCTGCTGATCGCATGGTCTTGTACCGGCGACATATC
TATCAAGTGTCTGCCTTATCAACTTTCGATGGTAGTTTATGTGCCTACCATGGTTGTAAC
GGGTAACGGAGAATAAGGGTTCGACTCCGGAGAGGGAGCCTGAGAAACGGCTACCACATC
CAAGGAAGGCAGCAGGCGCGCAAATTACCCACTCTCGGCATGAGGAGGTAGTGACGAAAA
ATAACGAGACCGTTCTCTTTGAGGCCGGTTATCGGAATGGGTACAATTTAAACCCGTTAA
CGAGGATCTATGAGAGGGCAAGTCTGGTGCCAGCAGCCGCGGTAATTCCAGCTCTCAAAG
TGTATATCGTCATTGCTGCGGTTAAAAAGCTCGTAGTTGGATCTGCGTCTTAGGACCTGG
TCCGTCCA-TGGACGTGAACTAGCCTAGATAAATTATCAGTTTTCTTTACGTTACCTTGA
TCGGTTGCGTAAGGTTGCCGGCGAGTTTACCTTGAAAAAATTAGAGTGCTCAAAGCGGGC
TTTTGCCTGAATACTCGTGCATGGAATAATGAAATAGGATCTCGGTTCTATTTTGTTGGT
TTTCTGATCTGAGATAATGGTTAAGAGGGACGGACGGGGGCATCAACGGATAGAGTTGAC
GAAACTGCGGTATTCAACGGATCACTTAACAGCCTTATT---AGAAGGCATATTTTGCCG
TTATTGCTTTGTTGGTGTATTTACTGACGGTATGCGCTGAGAGCTTTGTTATGCAYGTTG
-ATATGTAGTGGACCA--TCATTTTGTGGAACCCTACATATTTGAGACATGTCTTTATAA
AGTTAT---CAACTTTCGC---GCA--GCATCATTATATTCGATTTAATTGTGGTCGCTT
GCGACTTTCAATTAA-TTAATTGATGA-TTATGATGCTTAAAGTTACATCTCGGTGTGAA
CGTCAATCACCTATCCGACCCGTCTTGAAACACGGACCAAGGAGTCTAGCATATACGCAA
GCTATTGGGTGGTAAACC-AAAAGCATAATGAAAGTAAAGATTGTTATGTTTATATGTGA
TCCGTGTATACGGCGCAACATAGCCCCGTCTTAATTGCA-GCAATGGGGCGGAGGTAGAG
CGTATACGCTGGGACCCGAAAGATGGTGAACTATA
>Spirocerca sp.
ACATCACCAAAGCTCCGACTTTGACGAGCGCATCTATTAGATTAAAACCAATCGGGCTTG
CCCGCTAAGGTGACTCTGAATAGCTCTGCTGATCGCATGGTCTTGTACCGGCGACATATC
TATCAAGTGTCTGCCTTATCAACTTTCGATGGTAGTTTATGTGCCTACCATGGTTGTAAC
GGGTAACGGAGAATAAGGGTTCGACTCCGGAGAGGGAGCCTGAGAAACGGCTACCACATC
CAAGGAAGGCAGCAGGCGCGCAAATTACCCACTCTCGGCATGAGGAGGTAGTGACGAAAA
ATAACGAGACCGTTCTCTTTGAGGCCGGTTATCGGAATGGGTACAATTTAAACCCGTTAA
CGAGGATCTATGAGAGGGCAAGTCTGGTGCCAGCAGCCGCGGTAATTCCAGCTCTCAAAG
TGTATATCGTCATTGCTGCGGTTAAAAAGCTCGTAGTTGGATCTGCGTCTTAGGACCTGG
TCCGTCCA-TGGACGTGAACTAGCCTAGATAAATTATCAGTTTTCTTTACGTTACCTTGA
TCGGTTGCGTAAGGTTGCCGGCGAGTTTACCTTGAAAAAATTAGAGTGCTCAAAGCGGGC
TTTTGCCTGAATACTCGTGCATGGAATAATGAAATAGGATCTCGGTTCTATTTTGTTGGT
TTTCTGATCTGAGATAATGGTTAAGAGGGACGGACGGGGGCATTAACGGATAGAGTTGAC
GAAACTGCGGTATTCAACGGATCACTTAATAGCCTTACTTTTAGGAGGCATATTTTGCCG
TTAT-GCTTTGTTGGTGTATTTACTGACGGTATGCGCTGAGAGCTTCGTTATGCATGTTG
-ATATGTAGTGGACCA--TCATTTTGTGGAAACCTACATATTGGAGACATGTCTTTATGA
AGTTTA---TAACTTTCGC---GYT--GCATCATTATATTCGATTTAAATGTGGTCGCTT
GCGACTTTCAATTAA-TTAATCGATGA-TTATGATGCT-AAAGTTACATCTCGGTGTGAA
CGTCAATCACCTATCCGACCCGTCTTGAAACACGGACCAAGGAGTCTAGCATATACGCAA
GCTATTGGGTGGTAAACC-AAAAGCATAATGAAAGTAAAGATCGTTATGTTTATATGTGA
TCCGTGTCTACGGCGCAACATAGCCCCGTCTTAATTGCA-GCAATGGGGCGGAGGTAGRG
CGTATACGCTGGGACCCGAAAGATGGTGAACTATA
>Gongylonema pulchrum
ACATCACCAAAGCTCCGACTTAGACGAGCGCATCTATTAGATTAAAACCAATCGGGGC-A
CCCGTATTGGTGACTCTGAATAGCTCAGCTGATCGCATGGTCTTGCACCGGCGACGTATC
TATCAAGTGTCTGCCTTATCAACTTTCGATGGTAGTTTATGTGCCTACCATGGTTGTAAC
GGGTAACGGAGAATAAGGGTTCGACTCCGGAGAGGGAGCCTGAGAAACGGCTACCACATC
CAAGGAAGGCAGCAGGCGCGCAAATTACCCACTCTCAGCATGAGGAGGTAGTGACGAAAA
ATAACGAGACCGTTCTCTTTGAGGCCGGTTATCGGAATGGGTACAATTTAAACCCGTTAA
CGAGGATCTAT-AGAGGGCAAGTCTGGTGCCAGCAGCCGCGGTAATTCCAGCTCTCAAAG
TGTATATCGTCATTGCTGCGGTTAAAAAGCTCGTAGTTGGATCTTCGCTTCAGGACCCGG
TCCGCCC-TTGGACGAGAACTGGCCGAAGTCAAATGCCGGTTTTCTCTGTGTCGCCTTCA
TCGGTCGCACAGGGTAGCCAGCAAGTTTACCTTGAAAAAATTAGAGTGCTCAATGCGGGC
TAATGCCTGAATACTCGTGCATGGAATAATGAAATAGGATCTCGGTTCTATTTTGTTGGT
TTTCGGAACTGCGATAATGGTTAAGAGGGACAGACGGGGGCATTAGCGGATAGCGTTGAC
AAAACTACGGTATTCAACCGATTATTTAGCGGTCTTACT-GTAAACACATGACATTGCGG
TGATTGAATTGATGGTGTATTTGCCGGTAGTATGCGCCGAAAATTTCGCTGTGCATATTG
AGACATTAGTGGACTG--CCATTTTGTGGAAACCTGCATTTGTAAAATATGTCTTCGTGA
AATTACCAGTAACTTTCGA---TTG---CATTCATGCTCTTGTTTTGTATGCAGTCGCTT
GCGACTTTGGCTTCATTTTGCAAATCGGTTCATGCGA-TAAAGTTGCATTTCGGTGTGAA
CGTCAACCACCTATCCGACCCGTCTTGAAACACGGACCAAGGAGTTTAGCATATGCGCAA
GCTATTGGGTGGTAAACC-AAAGACACAATGAAAGTAAAGATTGTTTTGATTTTATGTGA
TCCGT--ATACGGCGCAACATGGCCCCGTCCATGTTTAGGCAAACGGGGCGGAGATAGAG
CGTATACGCTGAGACCCGAAAGATGGTGAACTATG
>Gongylonema nepalensis
ACATCACCAAAGCTCCGACTTAGACGAGCGCATCTATTAGATTAAAACCAATCGGGGT-A
CCCGTATTGGTGACTCTGAATAGCTCAGCTGATCGCATGGTCTTGCACCGGCGACGTATC
TATCAAGTGTCTGCCTTATCAACTTTCGATGGTAGTTTATGTGCCTACCATGGTTGTAAC
GGGTAACGGAGAATAAGGGTTCGACTCCGGAGAGGGAGCCTGAGAAACGGCTACCACATC
CAAGGAAGGCAGCAGGCGCGCAAATTACCCACTCTCAGCATGAGGAGGTAGTGACGAAAA
ATAACGAGACCGTTCTCTTTGAGGCCGGTTATCGGAATGGGTACAATTTAAACCCGTTAA
CGAGGATCTATGAGAGGGCAAGTCTGGTGCCAGCAGCCGCGGTAATTCCAGCTCTCAAAG
TGTATATCGTCATTGCTGCGGTTAAAAAGCTCGTAGTTGGATCTTCGCTTCAGGACCCGG
TCCGCCC-TTGGACGAGAACTGGCCGAAGTCAAATGCCGGTTTTCTCTGTGTCACCTTCA
TCGGTCGCACAGGGTAGCCAGCAAGTTTACCTTGAAAAAATTAGAGTGCTCAATGCGGGC
TAATGCCTGAATACTCGTGCATGGAATAATGAAATAGGATCTCGGTTCTATTTTGTTGGT
TTTCGGAACTGCGATAATGGTTAAGAGGGACAGACGGGGGCATTAGCGGATAGCGTTGAC
AAAACTACGGTATTCAACCGATTATTTAGCGGTCTTACT-GTAAACACATGACATTGCGG
TGATTGAATTGATGGTGTATTTGCCGGTAGTATGCGCCGAAAATTTCGCTATGCATATTA
AGGCA-TAGTGGACTG--CCATTTTGTGGAAACCTGCATTTGTAAAATATGTCTACGTGA
AATTACCAGTAACTTTCGA---TTG---CATTCATGCTTTTGTTTTGTATGCAGTCGCTT
GCGACTTTGGCTTCATTTTGTAAATCGGTTCATGCGA-TAAAGTTGCATTTCGGTGTGAA
CGTCAACCACCTATCCGACCCGTCTTGAAACACGGACCAAGGAGTTTAGCATATGCGCAA
GCTATTGGGTGGTAAACC-AAAGACACAATGAAAGTAAAGATTGTTATGATTTTATGTGA
TCCGT--ATACGGCGCAACATGGCCCCGTCCATGTTTAGGCAAACGGGGCGGAGATAGAG
CGTATACGCTGAGACCCGAAAGATGGTGAACTATG
>Spirocamallanus inopinatus
ACAGCACCAAAGCTCTGATTTTGACGAGCGCATCTATTAGACCAAAAACAATCGAGTTTC
CTCGTTTAGGTGACTCTGAATAGCT-AGCTGATCGCAGGGTCTTGTACCGGCGACGTATC
TATCAAGTGTCTGCCTTATCAACTTTCGATGGTAGGTTATATGCCTACCATGGTTGTAAC
GGGTAACGGAGAATAAGGGTTCGACTCCGGAGAGGGAGCCTGAGAAACGGCTACCACATC
CAAGGAAGGCAGCAGGCGCGCAAATTACCCACTCTCAGCACGAGGAGGTAGTGACGAAAA
ATAACGAGACCGTTCTCTATGAGGCCGGTTATCGGAATGAGTACAACTTAAAGCCGTTAA
CAAGGATCTATGAGAGGGCAAGTCTGGTGCCAGCAGCCGCGGTAATTCCAGCTCTCAAAG
TGTATATCGTCATTGCTGCGGTTAAAAAGCTCGTAGTTGGATTTAAGCACGATGACTTGG
TCCATCCATGGGATG-GAACTGACATCGGTAG---CTGGTT-TTGTCTAGGTGGCTTTCA
ACGGTCGCCTAGGTTGGCTAGCGAGTTTACTTTGAAAAAATTAGAGTGCTCAACGCGGGC
TT-TGCCTGAATATTTGTGCATGGAATAATGGAATAGGATCTCGGTTCAT-TTTGTTGGT
TTTCTGATCTGAGATAATGGTTAAGAGGGACAGACGGGGGCATTAGCGGATAGAGTCGAC
GAAACTACAGTATTCAGCCGATACCCGAACGGT--GGCTAAATAA-ATTGT-TGCGTTTC
TCTGTGTTAAT--GGTGCATTTATTGGTTGTATGCGTTGAGAGCTTCGTAG-ATTCGCTG
AGACTATAGAGGCTTGTCAGTGGC--AGATA-CCTAATATGGAAAAGCGTGTCGCCTGCG
CTTTTTTCCGATTTTTGTCTTGGTTCAATCATTTTGGCGCATGTTGTCGTTTTGTCGCCT
CTGTGGCTGCGCGATTTGATACGTTTTCGTTGAGTGCTGAGTTGCGTGTCTCGACGT-GA
AGTCGATCACCTATCCGACCCGTCTTGAAACACGGACCAAGGAGTCTAGCGTATACGCGA
GTCATTGGGTGTGATGCCTAAAGGCGTAATGAAAGTAAATGTTTTTTCCAAATTATGCGA
TTTGCTCTTGCAAAGCAGCATAGTCCCGTCTACGTTACATGTAATGAGGCGGAGAATGAG
CGTATGCGCTGGGACCCGAAAGATGGTGAACTATG
>Procamallanus pseudolaeviconchus
CGAG-------ATTC------------------ATCTTGCATTCGTGCT----------T
CTCGTATTGGTGACTCTGAATAGCT-TGCTGATCGCATGGTCAAGTACCGGCGACGTATC
TTACAAGTGTCTGCCTTATCAACTTTCGATGGTAGTTTATATGCCTACCATGGTTGTAAC
GGGTAACGGAGAATAAGGGTTCGACTCCGGAGAGGGAGCCTGAGAAACGGCTACCACATC
CAAGGAAGGCAGCAGGCGCGCAAATTACCCACTCTCAGCACGAGGAGGTAGTGACGAAAA
ATAACGAGACCGTTCTCTTCGAGGCCGGTTATCGGAATGAGTACAACTTAAAGCCGTTAA
CGAGGATCTATGAGAGGGCAAGTCTGGTGCCAGCAGCCGCGGTAATTCCAGCTCTCAAAG
TGTATATCGTTATTGCTGCGGTTAAAAAGCTCGTAGTTGGATTTAAGCCA-ATGACTCGG
TCCTTCC-TGGGATGTGAACTGACATTGGTATATTGTCGGTTTTGTTTAGGTGGCCTTAA
CCGGTCGCCTAGACTGGCTGACGCGTTTACCTTGAAAAAATTAGAGTGCTCAACGCGGGC
TTTCGCCTGAATAGTCGTGCATGGAATAATAGAATAGGATCTCGGTTCTATTTTGTTGGT
TTTCTGATCTGAGATAATGGTTAAGAGGGACAGACGGGGGCATTAGCGGATAGAGTCGAC
GAAACTACAGTATTCAACCGTCACCCAAACGGTTCGACTATATCATAGCGTTTTCAAAAC
TAAGTGCGAGAGGGGCGTACTTGCTGGTTGTATGCATCGAGAGCTTCGT---ATCCGTCG
AAGAAATAGAGGCTCGTTGATCTCCTCGATAACCTATTGTGGTTG-GCGTATCGTATGCG
---TCTACCGAACCTCGCGTTG-----------------CGTTT--TCGTCGCGTCGC--
-----GCCGAACGAGGAGGCGC---------------CAAGTTGCGTGTCTCGATGT-GA
AGTCGGTCACCTATCCGACCCGTCTTGAAACACGGACCAAGGAGTCTAGCGTATACGCGA
GTCATTGGGTGTGATACCTAAAGGCGTAATGAAAGTGAGTGT----------TTATGTGA
TTTGCG-TCGCAAAGCAGCATAATCCCGTCTTAATTACTTGTAATGAGGCGGAGAATGAG
CGTATGCGCTGGGACCCGAAAGATGGTGAACTATG
>Skrjabillanus tincae
CGAGTGCTCCCAGTCTATCGTCGTGTGGCGTCGATTGTGCAGCAATGCGTTGTTGCGCTT
AGCGTACTGGTGACTCTGAATAGCT-TGCTGATCGCATGGTCTTGCACCGGCGACATATC
TATCAAGTATCTGCCTTATCAACTTTCGATGGTAGTTTATGTGCCTACCATGGTTGTAAC
GGGTAACGGAGAATAAGGGTTCGACTCCGGAGAGGGAGCCTGAGAAACGGCTACCACTTC
CAAGGAAGGCAGCAGGCGCGCAAATTACCCACTCTTAGCTCGAGGAGGTAGTGACGAAAA
ATAACGAGACCGAACTCATTGAGGCCGGTTATCGGAATGGGTACAATTTAAACCCGTTAA
CGAGGATCAATGAGAGGGCAAGTCTGGTGCCAGCAGCCGCGGTAATTCCAGCTCTCAAAG
TGTATATCGTCATTGCTGCGGTTAAAAAGCTCGTAGTTGGACATAGGCCATACGATTCGG
TGCATCTGATTGATGTGAACTGGTGTCGGTACGCCGCTGGTTTTCGCTACGTTGCCTTAG
TCGGTCGCGTAGTGTGACTGGCGAGTTTACCTTGAAAAAATTAGAGTGCTCAACGCGGGC
TAGCGCTTGAATACTCGTGCATGGAATAATGGAATAGGATCTTGGTTCTATTTTGTTGGT
TTTCTGAGCCAAGATAATGGTTAAGAGGGACAGACGGGGGCATTAGCGGATAGAGTTGAC
GAAATC-TTACATTCAGCCGAGCGGTTGTCCACCGCTGTATAGAGGTGTTGTCAGCGCCG
TGTCGATC-GACTGGTGCATTTGTTCATGATTTGCGCCGTGCTCATCGATACAAGTCCCT
GCG-GTCAGTTGACGACTT---------------------CATTGGGTGCAATTTTATGA
GCAGGCGCGTCGTATGTGCAAA-----GCTATTGTGCCATGTGTTGTTGT-CGTTCGCGC
GTTTTCCATCGTATGTCGCGTGTGA--CTTTCCCACCACTAATAACTGACACGGTGT-GA
AGTCAATCATCTATCCGACCCGTCTTGAAACACGGACCAAGGAGTTTAGCACATGCGCGA
GTCATTGAATACTAAAATTCATGGCGTAATGAAAGTGAATT----CTCAGA-ATATGGGA
TCGGT-------GAGCACCATAGCCCCGTTTGCTTCCTTGACAATTGAACGGAGGAAGAG
CGTATGGGCTGAGACCCGAAAGATGGTGAACTATG
>Skrjabillanus scardinii
CGAGTGCTCCCAGTCTATCGTCGTGCAGCATCAGTTGTGCAGCAATGTATAGTTGTGATT
AGCGTACTGGTGACTCTGAATAGCT-TGCTGATCGCATGGTCTTGCACCGGCGACATATC
TATCAAGTATCTGCCTTATCAACTTTCGATGGTAGTTTATGTGCCTACCATGGTTGTAAC
GGGTAACGGAGAATAAGGGTTCGACTCCGGAGAGGGAGCCTGAGAAACGGCTACCACTTC
CAAGGAAGGCAGCAGGCGCGCAAATTACCCACTCTTAGCTCGAGGAGGTAGTGACGAAAA
ATAACGAGACCGAACTCATTGAGGCCGGTTATCGGAATGGGTACAATTTAAACCCGTTAA
CGAGGATCAATGAGAGGGCAAGTCTGGTGCCAGCAGCCGCGGTAATTCCAGCTCTCAAAG
TGTATATCGTCATTGCTGCGGTTAAAAAGCTCGTAGTTGGACATAGGCCATACGATTCGG
TGCATCTGATTGATGTGAACTGGTGTCGGTACGCCGCTGGTTTTCGCTACGTTGCCTTAG
TCGGTCGCGTAGTGTGACTGGCGAGTTTACCTTGAAAAAATTAGAGTGCTCAACGCGGGC
TAGCGCTTGAATACTCGTGCATGGAATAATGGAATAGGATCTTGGTTCTATTTTGTTGGT
TTTCTGAGCCAAGATAATGGTTAAGAGGGACAGACGGGGGCATTAGCGGATAGAGTTGAC
GAAATC-CGACATTCAGCCGAGCGATTGTCCAGCGCTGTACGGAAGTGTTGTCAGCGCTG
TGTTGGTC-AACTGGTGCATTTGTCGATGATTTGCGCCGTGCTCATCGATACAAGTCCCT
GCG-GTCAGTTGACGACTCGGAGACA--GAGACTGGCGTGTATTGGGTG-ATTTCTATGA
GGAAGCGCGTTGTATGTGCAAA-----GCTATTGTGCCATGTGTTGTTGTTCGTACGCGC
GTTTTCCATCGTATGTCGCGTGTGTGCTTCTGCCACCACGAATAACTGACACGGTGT-GA
AGTCAATCATCTATCCGACCCGTCTTGAAACACGGACCAAGGAGTTTAGCACATGCGCGA
GTCATTGAATATTAAAATTCATGGCGAAATGAAAGTGAATTTTTTTTTGGAAATATGGGA
TCGGTTTGCATGGAGCACCATAGCCCCGTTTGCTTCCTTGACAATTGAACGGAGGAAGAG
CGTATGTGCTGAGACCCGAAAGATGGTGAACTATG
>Kalmanmolnaria intestinalis
CGAGTGCTCCCAGTCTATCGTCGTGCAGCATCAATTGTGCAGCAATGTATAGTTGTGATT
AGCGTACTGGTGACTCTGAATAGCT-TGCTGATCGCATGGTCTTGCACCGGCGACATATC
TATCAAGTATCTGCCTTATCAACTTTCGATGGTAGTTTATGTGCCTACCATGGTTGTAAC
GGGTAACGGAGAATAAGGGTTCGACTCCGGAGAGGGAGCCTGAGAAACGGCTACCACTTC
CAAGGAAGGCAGCAGGCGCGCAAATTACCCACTCTTAGCTCGAGGAGGTAGTGACGAAAA
ATAACGAGACCGAACTCATTGAGGCCGGTTATCGGAATGGGTACAATTTAAACCCGTTAA
CGAGGATCAATGAGAGGGCAAGTCTGGTGCCAGCAGCCGCGGTAATTCCAGCTCTCAAAG
TGTATATCGTCATTGCTGCGGTTAAAAAGCTCGTAGTTGGACATAGGCCATACGATTCGG
TGCATCTGATTGATGTGAACTGGTGTCGGTACGCCGCTGGTTTTCGCTACGTTGCCTTAG
TCGGTCGCGTAGTGTGACTGGCGAGTTTACCTTGAAAAAATTAGAGTGCTCAACGCGGGC
TAGCGCTTGAATACTCGTGCATGGAATAATGGAATAGGATCTTGGTTCTATTTTGTTGGT
TTTCTGAGCCAAGATAATGGTTAAGAGGGACAGACGGGGGCATTAGCGGATAGAGTTGAC
GAAATC-CGACATTCAGCCGAGCGATTGTCCAGCGCTGTACGGAAGTGTTGTCAGCGCTG
TGTTGGTC-GACTGGTGCATTTGTCGATGATTTGCGCCGTGCTCATCGATACAAGTCCCT
GCG-GTCAGTTGACGACTCGGAGACATCGAGACTGGCGTGTATTGGGTG-ATTTCTATGA
GGAAGCGCGTTGTATGTGCAAA-----GCTATTGTGCCATGTGTTGTTGTTCGTACGCGC
ATTTTCCATCGTATGTCGCGTGTGTGCTTCTGCCACCACGAATAACTGACACGGTGT-GA
AGTCAATCATCTATCCGACCCGTCTTGAAACACGGACCAAGGAGTTTAGCACATGCGCGA
GTCATTGAATATTAAAATTCATGGCGAAATGAAAGTGAATT---TTTTGGAAATATGGGA
TCGGTTTGCATGGAGCACCATAGCCCCGTTTGCTTCCTTGACAATTGAACGGAGGAAGAG
CGTATGTGCTGAGACCCGAAAGATGGTGAACTATG
>Philometra rischta
CGAG-------ACTTT-----------------TTTTTCTTCATTCGAA----------T
CTCGTATTGGTGACTCTGAATAGCT-TGCTGATCGCATGGTCTCGTACCGGCGACGTATC
TATCAAGTATCTGCCTTATCAACTTTCGATGGTAGTTTATGTGACTACCATGGTTGTAAC
GGGTAACGGAGAATAAGGGTTCGACTCCGGAGAGGGAGCCTGAGAAACGGCTACCACTTC
CAAGGAAGGCAGCAGGCGCGCAAATTACCCACTCTCAGCACGAGGAGGTAGTGACGAAAA
ATAACGAGACCGTACTCGATGAGGCCGGTTATCGGAATGGGTACAATTTAAACCCGTTAA
CGAGGATCTATGAGAGGGCAAGTCTGGTGCCAGCAGCCGCGGTAATTCCAGCTCTCAAAG
TGTATATCGGCATTGCTGCGGTTAAAAAGCTCGTAGTTGGATTTCAGCCTTACGACGTGG
TCCATTC-TTGAATGCGAACTA-TA--GGTATGTTG--GTTTTTCCTTATGTCGCTCTCA
TCGGCAGCGTAAGGTGGCTAACGAGTTTACCTTGAAAAAATTAGAGTGCTCAACGCGGGC
TAACGCCTGAATACTCGTGCATGGAATAATGGAATAGGATCTCGGTTCTATTTTGTTGGT
TTTCTGATCTGAGATAATGGTTAAGAGGGACAGACGGGGGCATTAGCGGATAGAGTTGAC
GAAACTTCAACATTCAGCCGA-------TTCA------AGT--TTGTGC--TCGCAAATA
CGTTGAAC---CGCATGGCTAA--TTGCGATTTGC----TAACAATTCGTTCGCTTATGT
GCACAT-AATCGGTGATT------------------------TTGGGTA--TGCGTGTGG
CTTGTCATGCTATCATTGCCGT-----GTTGATATAGTCAGCATCATGTTTTGT---AAT
GATCTT----GTCC-TCGCAATCGCGATATCGAAGTC--GGATGAA--ACTCGATGT-GA
AGTCGATCACCTATCCGACCCGTCTTGAAACACGGACCAAGGAGTCTAGCACATACGCGA
GTCAATGGGTATAAAAACCTATGGCGTAATGAAAGTGAAAT---T-GTGGATGCGCACAA
TTGAT-------AAGCAGCATAGCCCCGTTCATTGTCCTCACAACCGAACGGAGGAAGAG
CGTATGCGCTGGTACCCGAAAGATGGTGAACTATG
>Philometroides moraveci
CGAG-------ATCGTGTCGT-GCGTGGCGTGATTTCTGATTGCGCGTACGCACACGC-T
CTCGTATTGGTGACTCTGAATAGCT-TGCTGATCGCATGGTCTTGTACCGGCGACGTATC
TATCAAGTATCTGCCTTATCAACTTTCGATGGTAGTTTATGTGACTACCATGGTTGTAAC
GGGTAACGGAGAATAAGGGTTCGACTCCGGAGAGGGAGCCTGAGAAACGGCTACCACTTC
CAAGGAAGGCAGCAGGCGCGCAAATTACCCACTCTCAGCACGAGGAGGTAGTGACGAAAA
ATAACGAGACCGTACTCGATGAGGCCGGTTATCGGAATGGGCACAATTTAAACCCGTTAA
CGAGGATCTATGAGAGGGCAAGTCTGGTGCCAGCAGCCGCGGTAATTCCAGCTCTCAAAG
TGTATATCGGCATTGCTGCGGTTAAAAAGCTCGTAGTTGGATTTCAGCCTTACGACGTGG
TCCATTC-TTGAATGCGAACTA-TA--GGTATGTTG--GTTTTTCCTTACTTGGCTCTCA
ACGGCTGAGTAAGGTGGCTGACGAGTTTACCTTGAAAAAATTAGAGTGCTCAACGCGGGC
TCACGCCTGAATACTCGTGCATGGAATAATGGAATACGACTTCTGGTCTATTTTGTTGGT
TTTCTGATCGGAGATAATGGTTAAGAGGGACAGACGGGGGCATTAGCGGATAGAGTTGAC
GAAACTTCAACATTCAACCGA-------TTCA------AGCCGGTGTGT--CTGCGGCTG
AGGTGTTCCGACGCATGGCTACGTTTGCGATTTGC----TAACAATTCGTTCG------T
GCGCGT-AATCGGTGATT------------------------TTGGGTA--TGCGTGTGG
CTTGTCATGTTATCATTGCGTG-----GTGGATACAGTCTCGATCATATCATACTTGAAT
GATCTT----GTCCTTCGCAATTTTGATATCAAAGTTGTGTGTGGC--ACTCGATGT-GA
AGTCGATCACCTATCCGACCCGTCTTGAAACACGGACCAAGGAGTCTAGCACATACGCGA
GTCAATGGGTATAAAAACCTATGGCGTAATGAAAGTGAAAT---TCGTGCGTGCCAACGA
TTGAT-------ACGCAGCATAGCCCCGTTTATTG-TTTCACAACTGATCGGAGGAAGAG
CGTATGCGCTGGTACCCGAAAGATGGTGAACTATG
>Gnathostoma sp.
ACATCACCAAAGCTCCGACTCGGACGAGCGCATTTATTAGAACAAAACCAATCGAGCTTG
CTCGCGCTGGTGACTCTGAATAACTACGCTGATCGCACGGTCTCGTACCGGCGACATGTC
AATCAAGTATCTGCCTTATCAACTTTCGATGGTAGGTTATGTGCCTACCATGGTTGTAAC
GGGTAACGGAGAATAAGGGTTCGACTCCGGAGAGGGAGCCTGAGAAACGGCTACCACATC
CAAGGAAGGCAGCAGGCGCGCAAATTACCCACTCTCGGCATGAGGAGGTAGTGACGAAAA
ATAACGAAACCGATCTCAATGAGGCCGGTTATCGGAATGAGCACGACTTAAACCCTCTAA
CGAGGATCTATGAGAGGGCAAGTCTGGTGCCAGCAGCCGCGGTAATTCCAGCTCTCAAAG
TGTATATCGTCATTGTTGCGGTTAAAAAGCTCGTAGTTGGATCTGCGCCTGAGGACTCGG
TCCGTCCACTGGGCGTGAACTGACCTAGGCATTTTGCTGGTTTTCCCTTCGTTGCCTTAA
TTGGTAGCGTCGGGTGGCTAGCGAGCTTACCTTGAAAAAATTAGAGTGCTCCAAACAGGT
TT-TGCCTGTATAGCCGTGCATGGAATAATGGAATAGGATCTCGGTTCTATTTTGTTGGT
TTTCTGAACGGAGATAATGGTTAAGAGGGACAGACGGGGGCATTAGCGAATTGAGCCAAC
AGAC-GCCGGTATTCAACCGGTTGTCCGAA--------GGTCCGCTTCGGCTTGCGTCGA
GTGCTCCTGCT-CGGTGTATTTATCGTCGTTTTGCGTTGCGGGCGTCTTTT-GTGGGACG
CTGGTCAGTGGTGCCACCTC-GGTGG----TCCTCAGCGGGTCCGATCA--ACCACGAAG
ACGT--CGTTATTGCGCG-GTGATACTCCTACCGCGGGG-----GTCTTCTTTGTGTGGC
CGCTTGCGGGACGCCATACGTAGAACTGTCGGAATGTTTTGGCGGAA-GCGCGACGT-GA
AGTAGGCCATCAATTCGACCCGTCTTGAAACACGGACCAAGGAGTCTAGTATGTACGCGA
GTAACGAGGTGGTAAACCGAAGG-CGAAATGAAAGTGA-CG-----------ATACGCGA
TT---AAGT----CGCAGCGTAGCCCCGTCCCAGTTGCT-GCAACGGGGCGGAGGTAGAG
CGTACACGCTGGTACCCGAAAGATGGTGAACTATG
>Gnathostoma sp.
ACATCACCAAAGCTCCGACTCGGACGAGCGCATTTATTAGAACAAAACCAATCGAGCTTG
CTCGCGCTGGTGACTCTGAATAACTACGCTGATCGCACGGTCTCGTACCGGCGACATGTC
AATCAAGTATCTGCCTTATCAACTTTCGATGGTAGGTTATGTGCCTACCATGGTTGTAAC
GGGTAACGGAGAATAAGGGTTCGACTCCGGAGAGGGAGCCTGAGAAACGGCTACCACATC
CAAGGAAGGCAGCAGGCGCGCAAATTACCCACTCTCGGCATGAGGAGGTAGTGACGAAAA
ATAACGAAACCGATCTCAATGAGGCCGGTTATCGGAATGAGCACGACTTAAACCCTCTAA
CGAGGATCTATGAGAGGGCAAGTCTGGTGCCGGCAGCCGCGGTAATTCCAGCTCTCAAAG
TGTATATCGTCATTGTTGCGGTTAAAAAGCTCGTAGTTGGATCTGCGCCTGAGGACTCGG
TCCGTCCACTGGGCGTGAACTGACCTAGGCATTTTGCTGGTTTTCCCTTCGTTGCCTTAA
TTGGTAGCGTCGGGTGGCTAGCGAGCTTACCTTGAAAAAATTAGAGTGCTCCAAACAGGT
TT-TGCCTGTATAGCCGTGCATGGAATAATGGAATAGGATCTCGGTTCTATTTTGTTGGT
TTTCTGAACGGAGATAATGGTTAAGAGGGACAGACGGGGGCATTAGCGAATTGAGCCAAC
AGAC-GCCGGTATTCAACCGGTTGTCCGAA--------GGTCCGCTTCGGCTTGCGTCGA
GTGCTCCTGCTGCGGTGTATTTATCGTCGTTTTGCGTTGCGGGCGTCTTTT-GTGGGACG
CTGGTCAGTGGTGCCACCTC-GGTGG----TCCTCAGCGGGTCCGATCA--ACCACGAAG
ACGT--CGTTATTGCGCG-GTGATACTCCTACCGCGGGG-----GTCTTCTTTGTGTGGC
CGCTTGCGGGACGCCATACGTAGAACTGTCGGAATGTTTTGGCGGAA-GCGCGACGT-GA
AGTAGGCCATCAATTCGACCCGTCTTGAAACACGGACCAAGGAGTCTAGTATGTACGCGA
GTAACGAGGTGGTAAACCGAAGG-CGAAATGAAAGTGA-CG-----------ATACGCGA
TT---AAGT----CGCAGCGTAGCCCCGTCCCAGTTGCT-GCAACGGGGCGGAGGTAGAG
CGTACACGCTGGTACCCGAAAGATGGTGAACTATG
>Caenorhabditis elegans
ACAGAACTATACCCCAACGCA-GCGGGGTGCAATTATTAGAACAGA--CAAACGTTTTCG
GACGTTTTGTTGACTCTGAATAAAGC-GTTTACTG-TCAGTTTC-GACTGACTCTATCCG
GAAAGGGTGTCTGCCCTTTCAACTA--GATGGTAGTTTATTGGACTACCATGGTTGTTAC
GGGTAACGGAGAATAAGGGTTCGACTCCGGAGAGGGAGCCTTAGAAACGGCTACCACGTC
CAAGGAAGGCAGCAGGCGCGAAACTTATCCACTGTTGAGTA--TGAGATAGTGACTAAAA
ATATAAAGACTCATCCTTTTG-GATGAGTTATTTCAATGAGTTGAATACAAATGATTCTT
CGAGTAGCAAGGAGAGGGCAAGTCTGGTGCCAGCAGCCGCGGTAATTCCAGCTCTCCTAG
TGTATCTCGTTATTGCTGCGGTTAAAAAGCTCGTAGTTGGATCTAGGTTACGTGCCGCAG
TTCGCAA--TTTGCGTCAACTGTTCGTGATA-TTTGCTGGTT-----TGAGGTGGGTTCG
----CCCTTC--AACTGCCAGCAGGTTTACCTTGAATAAATCAGAGTGCTCAATACAAGC
GC-TGCTTGAATAGCT-CATATGGAATAATGAAACAGGACTTCGGTTC--TTTTGTTGGT
TCT-AGAACTGATTTAATGGTTAAGAGGGACAAACGGGGGCATTACCGGAGACAGTTGAT
GTTGC--TGGAGACAAGCTTGGTGCTCGCTTAGTTG---TCGCGGTGTCGT---------
-----------TCTAT-GCTACGCCGACGGCGTGGCTGCTCGTTCTAGCCCAGTGTGCCC
ATCTCGAGAAGGTGTCTT-------------GCTGGCGG------AGTGGGTTCGT----
----------GGCTAGCGTT----------------------------------------
-----------------TAGTTA-----------CGC---TGTGTGTGAGTCGGTGT-GA
AGTCGACGACGTTTCCGACCCGTCTTGAAACACGGATTGCGGAGTGCTTGTCTACTGCGA
GTCAAAGGGTGTTAAACC-TTGGGCGAAATGAAAGTAAAGGCTCGAATTGCCACGTGGGA
TCTGTGGGCGC-----ACCACGGCCCTGTGCGTGTCAC-TGTGACTGTGCAGAGGTTGAG
CAGTTGGCAAACGACCCGAAAGATGGTGAACTATG
>Caenorhabditis briggsae
ACAGAACTAAACCCCAACGTA-GCGGGGTGCAATTATTAGAACAGA--CAAACGTTTTCG
GACGTTTTGTTGACTCTGAATAAAGC-GTTTACTG-TCAGTTTC-GACTGACTCTATCCG
AAAAGGGTGTCTGCCCTTTCAACTA--GATGGTAGTTTATTGGACTACCATGGTTGTTAC
GGGTAACGGAGAATAAGGGTTCGACTCCGGAGAGGGAGCCTTAGAAACGGCTACCACGTC
CAAGGAAGGCAGCAGGCGCGAAACTTATCCACTGTTGAGTA--TGAGATAGTGACTAAAA
ATATAAAGACTCATCCTTTTG-GATGAGTTATTTCAATGAGTTGAATACAAATGATTCTT
CGAGTAGCAAGGAGAGGGCAAGTCTGGTGCCAGCAGCCGCGGTAATTCCAGCTCTCCTAG
TGTATCTCGTTATTGCTGCGGTTAAAAAGCTCGTAGTTGGATCTAGGTTACGTGCTGCAG
TTCGCAA--TTTGCGTCAACTGTTCGTGATA-TTTGCTGGTT-----TGAGGTGGGTCCG
----CCCTTC--AACTGCCAGCAGGTTTACCTTGAATAAATCAGAGTGCTCAAAACAAGT
GT-TGCTTGAATAGCT-CATATGGAATAATGAAACAGGACTTCGGTTC--TTTTGTTGGT
TCT-AGAACTGATTTAATGGTTAAGAGGGACAAACGGGGGCATTACCGGAGACAGTTGAT
GTTGC--TGGAGACAAGTTTGGTGCTCGCTTAGTTG---TCGCGATGTCGT---------
-----------TCTAT-GCTACGCCGACGGCGTGGTCGCTCGTTCTGGCCCAGTGTGCCC
AGCTCGAGTCGGTGTCTT-------------GTTATCGG------CGTTGGTTCGT----
----------GGCTAGCGTT----------------------------------------
-----------------TAGTTA-----------CGC---TGTGTGTGAGTCGGTGT-GA
AGTCGACGACGTTTCCGACCCGTCTTGAAACACGGATTGCGGAGTGCTTGTCTACTGCGA
GTCAAAGGGTGTTAAACC-TTGGGCGAAATGAAAGTGAAGGCTTGAATTGCCACGTGGGA
TCGGTGGGCGC-----ACCACGGCCCTGTGCGTGTCAC-TGTGACTGTGCAGAGGTTGAG
CAGTTGGCAAACGACCCGAAAGATGGTGAACTATG
>Oscheius tipulae
ACAGCACAAAAGCTAGGCTC--GTTAGCTGCAGGTATTAGTGCAAA--CAATCGTTTTCG
GACGTTTTGCTGACTCTGAATACC-C-GTATATCG-ACGGTTT--ATCCGTCGAAAGCTC
GGAATAGTGTCTGCCCTATCAACTA--GATGGTAGTCTATTAGACTACCATGGTGATAAC
GGGTAACGGAGAATAAGGGTTCGGCTCCGGAGAGGGAGCCTTAGAAACGGCTACCACATC
CAAGGAAGGCAGCAGGCGCGTAACTTATCCACTACC-ACAG--TGAGATAGTGACTAAAA
ATAAAAAGTCCAATCCTAACG-GATCGGATATTTCAATGAATTGAGCTTAAATAGCTCTA
TGAGGACCTAATGGAGGGCAAGTCTGGTGCCAGCAGCCGCGGTAATTCCAGCTCCATTAG
TGTACATCGATATTGCTGCGGTTAAAAAGCTCGTAGTTTGATCTGGGTTGCATGCGTTGA
TACTCCT--TTGGAG---GTTATTCGCTGTA-ACTGCTGGTTATC--TGCAGTGTTTTCG
G--ACCCTGT--AGCGGCTAGCGAGATTACTAACACAAAATCAAATAGCTTAGATAAGGC
GT-TGCCTGAATGTTC-TATCTGGAATAATGGAAAAGGACTTCGGTCT--TGTTATTGGT
TCT-TAGTTCGAAGTAATGATTAATAGAGACGATCGGGGCTGTTAGCAGAACGAGTCGAA
ATTGTT-AGCAGTGAAGTGGTTTG------TTATAC---CCAATGTGGT-----------
-----------------ACTGCGCTGGTTGCGTGTCCGAGCTCTCCTGACTAGTGTGCCC
ACCCT-TGGTGGTGTCTT-------------GCTTTC--------GGAATGGTTTG----
----------TGTCAGTGTT----------------------------------------
-----------------TAGCTT------------GC---TTGGGTGAGACCGGTGT-TA
AGTCGATCACCGTTCTGTCCCGTCTTGAAACACGGACCGAGGAGTGTAACTTGTGCGCGA
GTCAGAGGGTGTTAAACC-TTAGGCGAAATGAAAGTAAAGGTA---ATCGCTAGATGGGA
TCCTTG-GCGC-----ACCATCGCCCTGTCTCGAAAGC-TGCTTTTGGGCAGAGGTAGAG
CGTACAGGTTGCGACCCGAAAGATGGTGAACTATG
