# Supplementary material for: Evolution of Animal Parasitism in Nematodes of the Suborder Spirurina
Source: Ecol Evol. 2026 Apr 7;16(4):e73422. doi: 10.1002/ece3.73422 (PMC13058234; doi:10.1002/ece3.73422)
Supplement: Supplementary file 2 — Supporting Information 2: Sequence alignment for Figure 3. This file contains the aligned nucleotide sequences of all nematode species used for the phylogenetic analysis of the infraorder Oxyuridomorpha shown in Figure 3. [file ECE3-16-e73422-s002.fas]

>GU245692.1_Krefftascaris_sharpiloi
ACATGCACCAAAGCTCCGACTCGTGACGAGCGCATCTATTAGATTAAAACCAATCGGGCC
TGCCCGTGATTTGGTGACTCTGAATAACTATGGCTGATCGCATGGTCTCGCACCGGCGAC
GTGTCTATCAAGTGTCTGCCTTATCAACTGTCGATGGTAGTTTATGTGCCTACCATGGTT
GTAACGGGTAACGGAGAATAAGGGTTCGACTCCGGAGAGGGAGCCTGAGAAACGGCTACC
ACATCCAAGGAAGGCAGCAGGCGCGCAAATTACCCACTCTCGGCATGAGGAGGTAGTGAC
GAAAAATAACGAGACCGTTCTCTATGAGGCCGGTTATCGGAATGGGTACAATTTAAACCC
GTTAACGAGGATCTATGAGAGGGCAAGTCTGGTGCCAGCAGCCGCGGTAATTCCAGCTCT
CAAAGTGTATATCGTCATTGCTGCGGTTAAAAAGCTCGTAGTTGGATCTGCGCCTCAGGA
CTCGGTCCGCCCACTGGGCGAGAACTGGGCTCCTGGGCTAGTACTGTTGGTTTTCCCTAC
GTTGCCTTCATCGGTCGCGTAGGGTGGCTAGCGAGTTTACTTTGAAAAAATTAGAGTGCT
TCACGCGGGCTTATGTCTGAATACTCGTGCATGGAATAATAGAATAGGATCTCGGTTCTA
TTTTGTTGGTTTTCTGATCTGAGATAATGGTTAAGAGGGACGGACGGGGGCATTCGTATC
GCTGCGTAACGGATAGAGTTGACGGAACTCGATGGCATTCAACCGATCCGCGGCGGCTAG
CGGCTCTGCGCCTCATGAGGACAGCGACGCGAGTAGCTGCAGCTTG-CTGTGGGTGTATT
TGCCGTCGGTATGCGCTGAGAGGTTTGCCAGCGTGCGCTGATGGGCGTGTAGCGGACCAT
TCCCGGGCGTGGAACCCTTCGCGCTTTGAGGCGTATCGTTGGTGA---TTAGTGCTGTCT
TCGCTATGTGCGCGTATGCGGCGGGCTGTTGCGGCTATTGGGCGGTCGCGTGCGACT-GC
TTGTAGTTGTGACAACCCGCCGT-TTTGATGCGTAGATG-GCATCTCGGTGTGAACGTTG
ACCACCTATCCGACCCGTCTTGAAACACGGACCAAGGAGTCTAGCATATGCGCGAGTCAC
TGGGTGGTAAACCTAAAGGCGTAATGAAAGTAAACGTTGCCTTGATGCAACTGATATGGG
ATCCGTGTGTTGACGGCGCACCATAGCCCCGTCCTCGTTGCTTGCAACAGGGCGGAGGTA
GAGCGCATACGCTGGTACCCGAAAGATGGTGAACTATG
>MH215350.1_EF464551.1_Aspiculuris_tetraptera
ACATGCACCAAAGCTCCGATTT-TGACGAGCGCATCTATTAGACTAAAACCAATCGGGCT
TGCTCGTGTTTTGGTGACTCTGAATAGCTACAGCTGATCGCATGGTCAAGTACCGGCGAC
GTATCTATCAAGTATCTGCCTTATCAACTTTCGATGGTAGTTTATGTGCCTACCATGGTT
GTTACGGGTAACGGAGAATAAGGGTTCGACTCCGGAGAGGGAGCCTGAGAAACGGCTACC
ACATCCAAGGAAGGCAGCAGGCGCGCAAATTACCCACTCTCGGCATGAGGAGGTAGTGAC
GAAAAATAACGAGACCGTTCTCAATGAGGCCGGTTATCGGAATGAGTACAATTTAAACCT
GTTAACGAGGATCTATGAGAGGGCAAGTCTGGTGCCAGCAGCCGCGGTAATTCCAGCTCT
CAAAGTGTATATCGTCATTGCTGCGGTTAAAAAGCTCGTAGTTGGATCTGCGCTTGAGGA
CTCGGTCCACATT-TTGGTGCGAACTGGGCTCCTCGGCTACTTGTGCTGGTTTTCCCTAC
GTTGCCTTTACCGGTCGCGTAGGGTGGCTAGCGAGTTTACTTTGAAAAAATTAGAGTGCT
TAAAGCGGGCTTTAATCTGAATATTTGTGCATGGAATAATAGAATAGGATCTCGGTTCTA
TTTTGTTGGTTTTCTGATCTGAGATAATGGTTAAGAGGGACAGACGGGGGCATTCGTATC
GCTGCGTAGCGGATAGAGTTGACGAAACACAGTGGCATTCATCCGATCAGGTACAACAAA
TATCTGTACTTCTTTTGATAGCAATGATATGTTGGGCGATTCACCACTTGTTGGTGCTTT
TGCCATTGGTATGCGCTAAGAGGTTCGCTATGATGCGTCAAAACAATTAAAGAGGACTAA
ACACGAGTTTAGAAACCTTTAATGATCGAGGCGTATTCGTGGTGATCGCTTCGCGTACAT
CGTTGGCGTGCATAGTGCGTGTAGGTTC-ATTGGTTGTTGGGCGGTCGCATGCGACTTGT
CTACAGTGAGTGTAACCCATTGAAGCGGTTGCATCGATGTA---CTTAGTGTAAAAGTCG
ACCACCTATCCGACCCGTCTTGAAACACGGACCAAGGAGTTTAGCATATACGCAAGTCAT
TAGGTGGTAAACCTCAAGGCGTAATGAAAGTAAAGATTGCTTTACTGTGAATGATATGGG
ATCTATATAGCAATAGCGCACCATAGCCCCGTCCTTCGAGCTTGCAATAGGGCGGAGGTA
GAGCGTATATGCTGAGACCCGAAAGATGGTGAACTATG
>U94373.1_AF226592.1_Heterocheilus_tunicatus
ACATGCACCAAAGCTCCGACTCGTGACGAGCGCATCTATTAGATTAAAACCAATCGGGTC
TGCCCGTCAATTGGTGACTCTGAATAACTATGGCTGATCGCATGGTCTCGCACCGGCGAC
GTGTCTATCAAGTGTCTGCCTTATCAACTTTCGATGGTAGTTTATGTGCCTACCATGGTT
GTAACGGGTAACGGAGAATAAGGGTTCGACTCCGGAGAGGGAGCCTGAGAAACGGCTACC
ACATCCAAGGAAGGCAGCAGGCGCGCAAATTACCCACTCTCGGCATGAGGAGGTAGTGAC
GAAAAATAACGAGACCGTTCTCTATGAGGCCGGTTATCGGAATGGGTACAATTTAAACCC
GTTAACGAGGATCTATGAGAGGGCAAGTCTGGTGCCAGCAGCCGCGGTAATTCCAGCTCT
CAAAGTGTATATCGTCATTGCTGCGGTTAAAAAGCTCGTAGTTGGATCTGCGCCTCAGGA
CTCGGTCCGCCCACTGGGCGAGAACTGGGCTCCTGGGCTAGTACTGTTGGCTTTCCCTAC
GTTGCCTTTACCGGTCGCGTAGGGTGGCTAGCGAGTTTACTTTGAACAAATTAGAGTGCT
CCAAGCGGGCTAATGTCTGAATACTCGTGCATGGAATAATAGAATAGGATCTCGGTTCTA
TTTTGTTGGTTTTCTGATCTGAGATAATGGTTAAGAGGGACGGACGGGGGCATTCGTATC
GCTGCGTAACGGATAGAGTTGACGAAACTCGGCGGCATTCAGCCGGTCCGCGGCGGCTTG
CGGCTATGCGCCTCATGAGGGCAGTGACGCGAGTAGCTGTAGCGTG-TTGTAGGTGTATT
TGCCGTCGGTATGCGCTGAGAGCTTCGCAACCGTACGTTGATGAGTGCGTAGTGGACCAT
TCCCGGGCGTGGAACCCTCCGCGCTTTTAGGCGTATTGGTGGTGGGAGTTAGTGTCGTCT
CCGCTATATGCGCGCTTGCGGTAGGCTTTTGTGGCTATTGGGCGGTCGCATGCGACA-GC
CTATAGTTATGATCGCTTATCGT-ATTGATGCGTAGATG-GCATCTCGGTGTGAACGTTG
ACCACCTATCCGACCCGTCTTGAAACACGGACCAAGGAGTCTAGCATATGCGCAAGTCAT
TTGGTGGTAAACCTAAAGGCGTAATGAAAGTAAATGTTGGCTCGATACAACTGATATGGG
ATCCGTGCATTGGCGGCGCACCATAGCCCCGTCCCCGTCGCTTGCGATAGGGCGGAGGTA
GAGCGTATACGCTGGTACCCGAAAGATGGTGAACTATG
>U94366.1_AY210806.1_Ascaris_lumbricoides
ACATGCACCAAAGCTCCGAATTTTGACGAGCGCATCTATTAGATTAAAACCAATCGGGTT
TGCCCGTAAATTGGTGACTCTGAATAACTATAGCTGATCGCATGGTCTCGAACCGGCGAC
GTGTCTATCAAGTGTCTGCCTTATCAACTGTCGATGGTAGTTTATGTGCCTACCATGGTT
GTAACGGGTAACGGAGAATAAGGGTTCGACTCCGGAGAGGGAGCCTGAGAAACGGCTACC
ACATCCAAGGAAGGCAGCAGGCGCGCAAATTACCCACTCTCGGCATGAGGAGGTAGTGAC
GAAAAATAACGAGACCGTTCTCTATGAGGCCGGTTATCGGAATGGGTACAATTTAAACCC
GTTAACGAGGATCTATGAGAGGGCAAGTCTGGTGCCAGCAGCCGCGGTAATTCCAGCTCT
CAAAGTGTATATCGTCATTGCTGCGGTTAAAAAGCTCGTAGTTGGATCTGCGCCTCAGGA
CCTGGTCCGCCCACTGGGCGAGAACTGGGCTCCTGGGCTAGTTCTGCTGGTTTTCCCTAC
GTTGCCTTCATCGGTCGCGTAGGGTGGCTAGCGAGTTTACTTTGAAAAAATTAGAGTGCT
TCACGCGGGCTTATGTCTGAATACTCGTGCATGGAATAATAGAATAGGATCTCGGTTCTA
TTTTGTTGGTTTTCTGATCTGAGATAATGGTTAAGAGGGACGGACGGGGGCATTCGTATC
GCTGCGTAACGGATAGAGTTAACGAAACTCGGCTGCATTCATCCGATCGCTAATGGTCAA
TAGCTTCGCACCTCATGAGGGCAACGTTATCGTTAACTATTGGGTAATTGTCGGTGTATT
TGCGGCTGGTATGCGCTGAGAGTTTTGTGATCGCATGTTAACGGGTGTGCAGTGGACCAT
TCCCGGGTGTGGAAACCTTCACATCTTTAGGCATGTCGATTATAAGTTTTCGTGGCGTCT
CCGCTATGTGCGCGACTTATGCGTACTATTGTGATTATTGAATATTCGCATGCGAAT-AT
TTGTAGTAACGATATTGCGACAAAGTGGACGCGTAGACGTGTATCTCGGTGTGAACGTTG
ACCACCTATCCGACCCGTCTTGAAACACGGACCAAGGAGTCTAGCATATGCGCGAGTCAT
TGGGTGGTAAACCTAAGGGCGTAATGAAAGTAAAAGTCACCTCGATGTGGCCGATATGGG
ATCCGGATAATATCGGCGCACCATAGCCCCGTCCCCATTGCTTGCAATAGGGCGGAGGTA
GAGCGCATATGCTGGGACCCGAAAGATGGTGAACTATG
>JN256984.1_MG937784.1_Toxascaris_leonina
ACATGCACCAAAGCTCAGATTTTCGACGAGCGCATTTATTAGATTAAAACCAATCGGGTT
TGCCCGTCAATTGGTGACTCTGAATAACTATTGCTGATCGCATGGTCTCGAACCGGCGAC
GTGTCTATCAAGTGTCTGCCTTATCAACTGTCGATGGTAGTTTATGTGCCTACCATGGTT
GTAACGGGTAACGGAGAATAAGGGTTCGACTCCGGAGAGGGAGCCTGAGAAACGGCTACC
ACATCCAAGGAAGGCAGCAGGCGCGCAAATTACCCACTCTCGGCATGAGGAGGTAGTGAC
GAAAAATAACGAGACCGTTCTCTATGAGGCCGGTTATCGGAATGGGTACAATTTAAACCC
GTTAACGAGGATCTATGAGAGGGCAAGTCTGGTGCCAGCAGCCGCGGTAATTCCAGCTCT
CAAAGTGTATATCGTCATTGCTGCGGTTAAAAAGCTCGTAGTTGGATCTGCGCCTCAGGA
CCTGGTCCGCCCACTGGGCGAGAACTGGGCTCCTGGGCTAGTTCTGCTGGTTTTCCCTAC
GTTGCCTTCATCGGTCGCGTAGGGTGGCTAGCGAGTTTACTTTGAAAAAATTAGAGTGCT
TCACGCGGGCTTATGTCTGAATACTCGTGCATGGAATAATAGAATAGGATCTCGGTTCTA
TTTTGTTGGTTTTCTGATCTGAGATAATGGTTAAGAGGGACGGACGGGGGCATTCGTATC
GCTGCGTAACGGATAGAGTTGACGGAACTCAGCTGCATTCATCCGATCGCAAATGGCCGA
TAGTTTCGCACCTCATGAGGGCAACATTCTCGGTAACTATTCGGTAATTGTCGGTGTATT
TGCGGCTGGTATGCGCTGAGAGCTTTGTGATCGCGTGTTAACGGGTATGCAGTGGACCAT
TCCCGGGCGTGGAACCCTTCATACCTTTAGGCATGTCGGTTATAAGTTTTCGTGGCGTCT
CCGCTATGTGCGCGGCTTATGCGTGCTATTGTGATTATCGAGTATTCGCATGCGAAT-AT
TTGTAATGGCGATGGCGCGACAAAGTGGACGCGTAGACGTACATCTCGGTGTGAACGTTG
ACCACCTATCCGACCCGTCTTGAAACACGGACCAAGGAGTCTAGCATATGCGCGAGTCAT
TGGGTGGTAAACCTAAAGGCGTAATGAAAGTAAAAGTCGCCTCGATGCGGCCGATATGGG
ATCCGGATGGTATCGGCGCACCATAGCCCCGTCCCCGTTGCTTGCAATAGGGCGGAGGTA
GAGCGCATATGCTGGGACCCGAAAGATGGTGAACTATG
>U94378.1_MG937783.1_Parascaris_equorum
ACATGCACCAAAGCTCCGATTTTCGACGAGCGCATCTATTAGATTAAAACCAATCGGGTT
TGCCCGTTAATTGGTGACTCTGAATAACTATAGCTGATCGCATGGTCTCGAACCGGCGAC
GTGTCTATCAAGTGTCTGCCTTATCAACTGTCGATGGTAGTTTATGTGCCTACCATGGTT
GTAACGGGTAACGGAGAATAAGGGTTCGACTCCGGAGAGGGAGCCTGAGAAATGGCTACC
ACATCCAAGGAAGGCAGCAGGCGCGCAAATTACCCACTCTCGGCATGAGGAGGTAGTGAC
GAAAAATAACGAGACCGTTCTCTATGAGGCCGGTTATCGGAATGGGTACAATTTAAACCC
GTTAACGAGGAACTATGAGAGGGCAAGTCTGGTGCCAGCAGCCGCGGTAATTCCAGCTCT
CAAAGTGTATATCGTCATTGCTGCGGTTAAAAAGCTCGTAGTTGGATCTGCGCCTCAGGA
TCTGGTCCGCCCACTGGGCGAGAACTGGGCTCCTGGGCTAGTTCTGCTGGTTTTCCCTAC
GTTGCCTTCATCGGTCGCGTAGGGTGGCTAGCGAGTTTACTTTGAAAAAATTAGAGTGCT
TAACGCGGGCTTATGTCTGAATACTCGTGCATGGAATAATAGAATAGGATCTCGGTTCTA
TTTTGTTGGTTTTCTGATCTGAGATAATGGTTAAGAGGGACGGACGGGGGCATTCGTATC
GCTGCGTAACGGATAGAGTTAACGGAACTCGGCTGCATTCATCCGATCGTTAATGGTCAA
TAGCTTTGCATCTCATGAGAGCAACGTTATCGATAACTATTCGGTAATTGTCGGTGTATT
TGCGGCTGGTATGCGCTGAGAGTTTTGTGATCGTATGTTAACGGATGTGAAGTGGACCAT
TCTCGGGCGTGGAACCCTTCATATCTTTAGGCATATCGATTATAAATTTTCGTATCGTCT
CCGCTATGTGCGCGCCTTATGTCTACTATTGTGATTATTGAATATTCGCATGCGAAT-AT
TTGTGGCAACAATATTACGATATAGTGGACGCGTAGACGTATATCTCGGTGTGAACGTTG
ACCACCTATCCGACCCGTCTTGAAACACGGACCAAGGAGTCTAGCATATGCGCGAGTCAT
TGGGTGGTAAACCTAAGGGCGTAATGAAAGTAAAAGTCACCTCGATGTGGCCGATATGGG
ATCCGGAGAGTATCGGCGCACCATAGCCCCGTCCTCATTGCTTGCAATAGGGCGGAGGTA
GAGCGCATATGCTGGGACCCGAAAGATGGTGAACTATG
>MF072711.1_AY821754.1_Anisakis_simplex
ACATGCACCAAAGCTCCGATTTTTGACGAGCGCATCTATTAGATTAAAACCAATCGGGTT
TGCCCGTCAATTGGTGACTCTGAATAACTATGGCTGATCGCATGGTCTTGAACCGGCGAC
GTGTCTATCAAGTGTCTGCCTTATCAACTGTCGATGGTAGTTTATGTGCCTACCATGGTT
GTAACGGGTAACGGAGAATAAGGGTTCGACTCCGGAGAGGGAGCCTGAGAAACGGCTACC
ACATCCAAGGAAGGCAGCAGGCGCGCAAATTACCCACTCTCGGCATGAGGAGGTAGTGAC
GAAAAATAACGAGACCGTTCTCTCTGAGGCCGGTTATCGGAATGGGTACAATTTAAACCC
GTTAACGAGGATCTATGAGAGGGCAAGTCTGGTGCCAGCAGCCGCGGTAATTCCAGCTCT
CAAAGTGTATATCGTCATTGCTGCGGTTAAAAAGCTCGTAGTTGGATCTGCGCCTCAGGA
CTTGGTCCGCCCACTGGGCGAGAACTGGGCTCCTGGGCTAGTACTGCTGGTTTTCCCTAC
GTTGCCTTCATCGGTCGCGTAGGGTGGCTAGCGAGTTTACTTTGAAAAAATTAGAGTGCT
TCACGCGGGCTTATGTCTGAATACTCGTGCATGGAATAATAGAATAGGATCTCGGTTCTA
TTTTGTTGGTTTTCTGATCTGAGATAATGGTTAAGAGGGACGGACGGGGGCATTCGTATC
GCTGCGTAACGGATAGAGTTGACGAAACTCGATCGCATTCATCCGATCCCTAGCGGTCGG
CGGTTTGACTCCTCATGAGGGCAACGCCGTCGCTGGCTGTTGGGTGTTAGTGGGTGTATT
TGCGGTCGGTATGCGCCGAGAGCTTTGCGAACGCATGTTGGCGTTGATGTAGTGGACCAC
TCTCGGGCGTGGAACCCTGCACTGACTGAGGCATGTCGTTTGTAGGTGTTGGTTGCGTCT
CCGCTATGTGCGCGGCTTTGTCGGACTGTTGTGGCTACTGGGTGATCGCATGCGAGC-GC
CTGTGGTTATGATCGTACGATGA-GTAGACGCGTAGACGTGCATCTCGGTGTGAACGTTG
ACCACCTATCCGACCCGTCTTGAAACACGGACCAAGGAGTCTAGCATATGCGCGAGTCAT
TGGGTGGTAAACCTAAAGGCGTAATGAAAGTAAAGGCTGTCTTGTTACGGCTGATATGGG
ATCTGTGTGGTAACGGCGCACCATAGCCCCGTCCCGGTTGCTTGCAATGGGGCGGAGGTA
GAGCGCATACGCTGGGACCCGAAAGATGGTGAACTATG
>U94380.1_AY821762.1_Pseudoterranova_decipiens
ACATGCACCAAAGCTCCGATTTTTGACGAGCGCATCTATTAGATTAAAACCAATCGGGTT
TGCCCGTCAATTGGTGACTCTGAATAACTATAGCTGATCGCATGGTCTTGAACCGGCGAC
GTGTCTATCAAGTGTCTGCCTTATCAACTGTCGATGGTAGTTTATGTGCCTACCATGGTT
GTAACGGGTAACGGAGAATAAGGGTTCGACTCCGGAGAGGGAGCCTGAGAAACGGCTACC
ACATCCAAGGAAGGCAGCAGGCGCGCAAATTACCCACTCTCGGCATGAGGAGGTAGTGAC
GAAAAATAACGAGACCGTTCTCTCTGAGGCCGGTTATCGGAATGGGTACAATTTAAACCC
GTTAACGAGGATCTATGAGAGGGCAAGTCTGGTGCCAGCAGCCGCGGTAATTCCAGCTCT
CAAAGTGTATATCGTCATTGCTGCGGTTAAAAAGCTCGTAGTTGGATCTGCGCCTCAGGA
CTTGGTCCGCCCACTGGGCGAGAACTGGGCTCCTGGGCTAGTACTGTTGGTTTTCCCTAC
GTTGCCTTCATCGGTCGCGTAGGGTGGCTAGCGAGTTTACTTTGAAAAAATTAGAGTGCT
TCACGCGGGCTTATGTCTGAATACTCGTGCATGGAATAATAGAATAGGATCTCGGTTCTA
TTTTGTTGGTTTTCTGATCTGAGATAATGGTTAAGAGGGACGGACGGGGGCATTCGTATC
GCTGCGTAACGGATAGAGTTGACGAAACTCGATCGCATTCATCCGATCCCTAGCGGTCGG
CGGTTTGACTCCTCATGAGGGCAACGCCGTCGCTGGCTGTTGGGTGTTAGTTGGTGTATT
TGCGGTCGGTATGCGCCGAGAGCTTTGCGAGCGCATGTTGACGTTGATGTAGTGGACCAC
TCCCGGGCGTGGAACCCTGCATTGATTGAGGCATGTCGTTCGTAGGTGTTGGGTGCGTCT
CCGCTATGTGGGCGGCTTTGTTGGGCTGTTGCGGTTGCTGGGTGATCGCATGCGAGC-GC
CTGCAGTTGCGATGGTACGATGA-GTGGACGCGTAGACGTGCATCTCGGTGTGAACGTTG
ACCACCTATCCGACCCGTCTTGAAACACGGACCAAGGAGTCTAGCATATGCGCGAGTCAT
TGGGTGGTAAACCTAAAGGCGTAATGAAAGTAAAGGTCGTCTTGTTACGGCTGATATGGG
ATCTGTGCGGTAGCAGCGCACCATAGCCCCGTCCCGGTTGCTTGCAATGGGGCGGAGGTA
GAGCGCATACGCTGGGACCCGAAAGATGGTGAACTATG
>KX844642.1_KX844643.1_Rhigonema_naylae
ACATGCACCAAAGCTCCGACTTTCAACGAGCGCATCTATTAGATTAAAACCAATCAGGTT
TGGCCGTAAGTTGGTGACTCTGAATAGCTA-AGCTAATCGTATGGTCTTGTACCGACGAT
GTATCTATCAAGTATCTGCCTTATCAACTTTCGATGGTAGTTTATGTGCCTACCATGGTT
GTAACGGGTAACGGAGAATAAGGGTTCGACTCCGGAGAGGGAGCCTGAGAAACGGCTACC
ACATCCAAGGAAGGCAGCAGGCGCGCAAATTACCCACTCTCAGAATGAGGAGGTAGTGAC
GAAAAATAACGAGACCGTTCTCTTTGAGGCCGGTTATCGGAATGGGTACAATTTAAATCC
GTTAACGAGGATCTATGAGAGGGCAAGTCTGGTGCCAGCAGCCGCGGTAATTCCAGCTCT
CAAAGTGTATATCGTCACTGCTGCGGTTAAAAAGCTCGTAGTTGGATCTGCGCATCAGGG
CCTGGTCCGCCCACTGGGTGTGAACTGGGTTCCTGAGCTTGTACTGCTGGTTTTCCCTAC
GTTGCCTTCACCGGTCGCGTAGGGTGGCTAGCGAGTTTACTTTGAAAAAATTAGAGTGCT
TCACGCGGGCTATTGTCTGAATACTCGTGCATGGAATAATAGAATAGGACCTCGGTTCTA
TTTTGTTGGTTTTCTGATCTGAGGTAATGGTTAAGAGGGACGGACGGGGGCATTC-TATC
GCTGCGTAACGGATAGAGTTGACGAAACTCGGCGACATTCAACCGGTTGTCGGCGGCCTG
CGGTTTTGCGCCTCATGGGGGCAAAGACGTAGCCAGCTGCAAAGCTTACGCCGGTGTATT
TGCCGTCGGTATGCGCTGAGAAATTCGCCTTCGTGCGCTAACACTTGCGTAGTGGACCAC
TCTCGGC-GTGGAACCCTGCACATGGTGAGGCGTATTGGGGGTGATGCTTTTGTG-GTCT
CCGCCGTGCGCACGGTTATCGCTGGCGGGCACGGCCGTTGGGCGGTCGCGTGCGACTTGC
CTACGGTGTTGTACGTCAGTGGGAATGGTTGCGTAGACAAGCT-CTCGGTGTGAAAGTTG
ACCACCTATCCGACCCGTCTTGAAACACGGACCAAGGAGTCTAGCATATGCGCGAGTCAT
TGGGTGGAAAACCTAAAGGCGTAATGAAAGTAAAGGTCGTCTTGATACGGCTGATATGGG
ATCCGTTTGGTTGCGGCGCACCATAGTCCCGTCCCCGTTGCTTGCAATAGGGCGGAGATA
GAGCGCATACGCTGGGACCCGAAAGATGGTGAACTATG
>JX069475.1_JX131616.1_Rhigonema_ingens
ACATGCACCAAAGCTCCGACTTTCAACGAGCGCATCTATTAGATTAAAACCAATCAGGTT
TGGCCGTAAATTGGTGACTCTGAATAGCTA-AGCTAATCGTATGGTCTTGCACCGACGAT
GTATCTATCAAGTATCTGCCTTATCAACTTTCGATGGTAGTTTATGTGCCTACCATGGTT
GTAACGGGTAACGGAGAATAAGGGTTCGACTCCGGAGAGGGAGCCTGAGAAACGGCTACC
ACATCCAAGGAAGGCAGCAGGCGCGCAAATTACCCACTCTCAGAATGAGGAGGTAGTGAC
GAAAAATAACGAGACCGTTCTCTTTGAGGCCGGTTATCGGAATGGGTACAATTTAAATCC
GTTAACGAGGATCTATGAGAGGGCAAGTCTGGTGCCAGCAGCCGCGGTAATTCCAGCTCT
CAAAGTGTATATCGTCACTGCTGCGGTTAAAAAGCTCGTAGTTGGATCTGCGCATCAGGG
CCTGGTCCGCCCACTGGGTGTGAACTGGGTTCCTGAGCTTGTACTGCTGGTTTTCCCTAC
GTTGCCTTCACCGGTCGCGTAGGGTGGCTAGCGAGTTTACTTTGAAAAAATTAGAGTGCT
TCACGCGGGCTATTGTCTGAATACTCGTGCATGGAATAATAGAATAGGACCTCGGTTCTA
TTTTGTTGGTTTTCTGATCTGAGGTAATGGTTAAGAGGGACGGACGGGGGCATTC-TATC
GCTGCGTAACGGATAGAGTTGACGAAACTCGGCGACATTCAACCGGTTGTTGGCGGCCTG
CGGTTTTGCGCCTCATGGGGGCAAAGACGTGGCCAGCTGCAAAGCAGACGCCGGTGTATT
TGCCGTCGGTATGCGCCGAGAAATTCGCCTTCGTGCGCCGACACTTGCGTAGTGGACCAC
TCCTAGT-GTGGAACCCTGCACATGGTTAGGCGTATTGGAGGTGATGTTC-TGTG-GTCT
CCGCCGTGCGCACGGTTATCGCGGGCGGGCACGGCCGTTGGGCGGTCGCGTGCGACTTGC
CTACGGTGTTGTTGGTCCGCGTGAATGGTTGCGTAGACAAGCT-CTCGGTGTGAAAGTTG
ACCACCTATCCGACCCGTCTTGAAACACGGACCAAGGAGTCTAGCATATGCGCGAGTCAT
TGGGTGGAAAACCTAAAGGCGTAATGAAAGTAAAGGTCGTCTTGATACGGCTGATATGGG
ATCCGTTTGGTCGCGGCGCACCATAGTCCCGTCCCCGTTGCTTGCAATAGGGCGGAGATA
GAGCGCATACGCTGGGACCCGAAAGATGGTGAACTATG
>KU561101.1_KU561100.1_Obainia_sp.
ACATGCACCAAAGCTCCGACTTTCAAAGAGCGCATCTATTAGATTAAAACCAATCAGGTT
CGGCCGTAAATTGGTGACTCTGAATAGCTA-AGCTAATCGTATGGTCTTGCACCGACGAT
GTATCTATCAAGTATCTGCCTTATCAACTTTCGATGGTAGTTTATGTGCCTACCATGGTT
GTAACGGGTAACGGAGAATAAGGGTTCGACTCCGGAGAGGGAGCCTGAGAAACGGCTACC
ACATCCAAGGAAGGCAGCAGGCGCGCAAATTACCCACTCTCAGCAAGAGGAGGTAGTGAC
GAAAAATAACGAGACCGTTCTCTTTGAGGCCGGTTATCGGAATGGGTACAATTTAAATCC
GTTAACGAGGATCTATGAGAGGGCAAGTCTGGTGCCAGCAGCCGCGGTAATTCCAGCTCT
CAAAGTGTATATCGTCACTGCTGCGGTTAAAAAGCTCGTAGTTGGATCTGCGCATCAGGA
CCCGGTCCGCCCACTGGGTGTGAACTGGGTTCCTGAGCTTGTACTGCTGGTTTTCCCTAC
GTTGCCTTCATCGGTCGCGTAGGGTGGCTAGCGAGTTTACTTTGAAAAAATTAGAGTGCT
TCACGCGGGCTATTGTCTGAATACTCGTGCATGGAATAATAGAATAGGACCTCGGTTCTA
TTTTGTTGGTTTTCTGATCTGAGGTAATGGTTAAGAGGGACGGACGGGGGCATTC-TATC
GCTGCGTAACGGATAGAGTTGACGAAACTCGACGACATTCAACCGGTTGTTGGCGGCCTG
CGGTTTTGCGCCTCATGAGGGCAAAGGCGTGGCCAGCTGCAAAGCTCACGCCGGTGTATT
TGCCGCCGGTATGCGCCGAGAAATTCGCTTTCGTTCGCTGACACTTGCGTAGTGGACCAC
CCTTGGT-GTGGAACCCTGCACAAGACTAGGCGTATTGGAGGTGATGCTTTTGAA-GTCT
TCGCCATGCGCACGGTTGTCACAGGCGGGCGTAAGCGTTGGGCGGTCGCGTGCGACTTGC
CTACGGTGCTGCACGTCGGTGTAAATGGCTGCGTAGACAAGCT-CTCGGTGTGAAAGTTG
ACCACCTATCCGACCCGTCTTGAAACACGGACCAAGGAGTCTAGCATATGCGCGAGTCAT
TGGGTGGAAAACCTAAAGGCGTAATGAAAGTAAAGGTCGTCTTGATGCGGCTGATATGGG
ATCCGTCCGGGCGCGGCGCACCATAGTCCCGTCCCCGTTGCTTGCAATAGGGCGGAGATA
GAGCGCATACGCTGGGACCCGAAAGATGGTGAACTATG
>JX101957.1_JX155274.1_Xystrognathus_phrissus
ACATGCACTAAAGCTCCGACTTTCAACGAGCGCATCTATTAGATTAAAACCAATCAGGTT
TCACCGTAAATTGGTGACTCTGAATAGCTA-AGCTAATCGTATGGTCTTGTACCGACGAT
GTATCTATCAAGTATCTGCCTTATCAACTTTCGATGGTAGTTTATGTGCCTACCATGGTT
GTAACGGGTAACGGAGAATAAGGGTTCGACTCTGGAGAGGGAGCCTGAGAAACGGCTACC
ACATCCAAGGAAGGCAGCAGGCGCGCAAATTACCCACTCTCAGAATGAGGAGGTAGTGAC
GAAAAATAACGAGACCGTTCTCTTTGAGGCCGGTTATCGGAATGGGTACAATTTAAATCC
GTTAACGAGGATCTATGAGAGGGCAAGTCTGGTGCCAGCAGCCGCGGTAATTCCAGCTCT
CAAAGTGTATATCGTCACTGCTGCGGTTAAAAAGCTCGTAGTTGGATCTGCGCATCAGGG
CTTGGTTCGCCCACTGGGTGTGAACTGGGTTCCTGAGCTTGTACTGCTGGTTTTCCCTGC
GTTGCCTTCACCGGTCGCGCAGGGTGGCTAGCGAGTTTACTTTGAAAAAATTAGAGTGCT
TCACGCGGGCTATTGTCTGAATACTCGTGCATGGAATAATAGAATAGGACCTCGGTTCTA
TTTTGTTGGTTTTCTGATCTGAGGTAATGGTTAAGAGGGACGGACGGGGGCATTC-CATC
GCTGCGTAACGGATAGAGTTGACGAAACCTGGCGACATTCAACCGGTTGTGGGCGGCCTG
CGGTTTTGTGCCTCATGAGGGCAAAGGTGTGGCAAGCTGTGCGGCTTACGCCGGTGTATT
TGTTGTTGGTATGCGCCGAGAAATTCGCTTCTATGTGCTGACACTTGCGTAGTGGACCAC
CCTTGGC-GTGGAACCCTGCACAAGAGGATGCACATTGGGGGTGATG---ATATT-CTTT
CCGCAGTGCGCACAGTTTTGACCGGCGTGCTGGGCCGTTGGGCGGTCGCGTGCGACTTGC
CTACGGTGCTGCATGCCGGTACTGATGGTTGCGTAGAGAAGTTTCTCGGTGTGAAAGTTG
ACCACCTATCCGACCCGTCTTGAAACACGGACCAAGGAGTCTAACATATGCGCGAGTCAT
TTGGTGGTAAACCTAAAGGCGTAATGAAAGTAAAGGCCGTCTTGATGCGGCTGATATGGG
ATCTGCTCAATCGCGGCGCACCATAGTCCCGTCCCCGTTGCATGCAATAGGGCGGAGATA
GAGCGCATACGCTGGGACCCGAAAGATGGTGAACTATG
>MW030192.1_MW030188.1_Trachyglossoides_sp.1
ACATGCACCAAAGCTCCGACTTCGGACGAGCGCATCTATTAGATTAAAACCAATCGGGTC
TGCCCGTCAATTGGTGACTCTGAATAGCTAA-GCTGATCGCATGGTCTTGTACCGGCGAC
GAGTCTATCAAGTGTCTGCCTTATCAACTGTCGATGGTAGTTTATGTGCCTACCATGGTT
GTAACGGGTAACGGAGAATAAGGGTTCGACTCCGGAGAGGGAGCCTGAGAAATTGCTACC
ACATCCAAGGAAGGCAGCAGGCGCGCAAATTACCCACTCTCGGCATGAGGAGGTAGTGAC
GAAAAATAACGAGACCGTTCTCTATGAGGCCGGTTATCGGAATGGGTACAATTTAAACCC
GTTAACGAGGAACTATGAGAGGGCAAGTCTGGTGCCAGCAGCCGCGGTAATTCCAGCTCT
CAAAGTGTATATCGTCATTGCTGCGGTTAAAAAGCTCGTAGTTGGATCTGCGTCGCAGGA
CTCGGTCCGCACTCTGTGCGTTCACTGAGATTCTCGGCTAGTACTGCTGGTTTTCCCTAC
GTTGCCTTCATCGGTTGCGTAGGGTGGCTAGCGAGTTTACTTTGAAAAAATTAGAGTGCT
TCACGCGGGCTATTGCCTGAATACTCGTGCATGGAATAATGGAATAGGATCTCGGTTCTA
TTTTGTTGGTTTTCTGATCTGAGATAATGGTTAAGAGGGACGGACGGGGGCATTCGTATC
GCTGCGTAGCGGATAGAGTTAACGAAACTTGGCGACATTCAACCAGTTGTTAGCGGCTTG
CGGTTTTGTGCCTCATGAGGGCAAAAACGTGATCAGCTGCCGGGTTCTTGTTGGTGTATT
TGTCGTCGGTATGCGCCGAAGGGTTTGTTGTGATGCGCCGACGCTTGTGTAGTGGACCAT
TCTCGGGAGTGGAACCCTGCGTGAGCTGAGGCTTATTGGCGATAACTTTTCTTGGGTTCT
CCGCTCCGCGCGTCTTTGCTGTGTGCTGGCGCCGTCGTTGGGCGGTCGCATGCGACTTGC
CTACGGTGTAGTTGGTGAACAGCTTTTGCCGCGTAGACACTTTCTTCGGTGTGAAAGTTA
ACCACCTATCCGACCCGTCTTGAAACACGGACCAAGGAGTCTAGCATATGCGCAAGTCAT
TGGGTGGAAAACCTAAAGGCGTAATGAAAGTAAAGGTTGCCTTGATGCGGCTGATATGGG
ATCCCTGTGGTCAGGGCGCACCATAGCCCCGTCCCCGTTGCTTGCAATAGGGCGGAGAGT
GAGCGCATACGCTGGGACCCGAAAGATGGTGAACTATG
>EF180067.1_MG195996.1_Rhigonema_thysanophora
ACATGCACCAAAGCTCCGAATTAT-ACGAGCGCATCTATTAGATTAAAACCAATCGGACT
TGGTCGTCTGTTGGTGACTCTGAATAGCTA-AGCTGATCGCATGGTCTTGTACCGGCGAC
AACTCTATCAAGTGTCTGCCTTATCAACTGTCGATGGTAGTTTATGTGCCTACCATGGTT
GTAACGGGTAACGGAGAATAAGGGTTCGACTCCGGAGAGGGAGCCTGAGAAATTGCTACC
ACATCCAAGGAAGGCAGCAGGCGCGCAAATTACCCACTCTCAGCATGAGGAGGTAGTGAC
GAAAAATAACGAGACCGTTCTCTATGAGGCCGGTTATCGGAATGGGTACAATTTAAACCC
GTTAACGAGGAACTATGAGAGGGCAAGTCTGGTGCCAGCAGCCGCGGTAATTCCAGCTCT
CAAAGTGTATATCGTCATTGCTGCGGTTAAAAAGCTCGTAGTTGGATCTGCGCCTCAGGA
CTTGGTCCGCACTCTGTGCGTTCACTGAGCTCCTGGGCTAACACTGTTGGTTTTCCCTGC
GTTGCCTTCATCGGTCGCGCTGGGTGGCTAACGAGTTTACTTTGAAAAAATTAGAGTGCT
TCACGCGGGCTATTGTCTGAATACTCGTGCATGGAATAATGGAATAGGATCTCGGTTCTA
TTTTGTTGGTTTTCTGATCTGAGATAATGGTTAAGAGGGACGGACGGGGGCATTCGTATC
GCTGCGTAGCGGATAGAGTTGACGAAACTCGGCGACATTCAACCAGTCGTCAGCGGCTTG
CGGCTTTGTGCCTCATGAGGGCAAAGACGTGAGCAGCTGCCGAGCTCATGCCGGTGTATT
TGTTGTCGGTATGCGCTGAAGGGGTCGCTACCGTGCGCCAACGCTTGTTTAGTGGACCAC
TCCTGGG-GTGGAACCCTGATCAAGTTCAGGCGTTTTGGTGGTGACTTGCTTGGGGTTCT
CCGCTGTGCGCACCTCTGTTGCGTGTTAGCGCGGTCGTTGGGCGGTCGCATGCGACTTGC
CTACGGTGTTGCTGGCGAGTAGCGTCTGCTGCGTAGACACTTGATTCGGTGTGAAAGTTA
ACCACCTATCCGACCCGTCTTGAAACACGGACCAAGGAGTCTAGCATATGCGCGAGTCAT
TGGGTGGAAAACCTAAAGGCGTAATGAAAGTAAAGGTCGTCTTGATGCGGCTGATATGGG
ATCTCTGCGATCAGAGCGCACCATAGCCCCGTCCCCGTTGCTTGCAATAGGGCGGAGATT
GAGCGCATACGCTGGGACCCGAAAGATGGTGAACTATG
>OQ629084.1_OQ627390.1_Rhigonema_disparovis
ACATGCACCAAAGCTCCGACTTCCGACGAGCGCATCTATTAGATTAAAACCAATCGGGTT
TGGCCGTAAGTTGGTGACTCTGAATAGCTA-AGCTGATCGCATGGTCTTGCACCGGCGAC
GTATCTATCAAGTATCTGCCTTATCAACTTTCGATGGTAGTTTATGTGCCTACCATGGTT
GTAACGGGTAACGGAGAATAAGGGTTCGACTCCGGAGAGGGAGCCTGAGAAACGGCTACC
ACATCCAAGGAAGGCAGCAGGCGCGCAAATTACCCACTCTCAGAATGAGGAGGTAGTGAC
GAAAAATAACGAGACCGTTCTCTATGAGGCCGGTTATCGGAATGGGTACAATTTAAATCC
GTTAACGAGGATCTATGAGAGGGCAAGTCTGGTGCCAGCAGCCGCGGTAATTCCAGCTCT
CAAAGTGTATATCGTCACTGCTGCGGTTAAAAAGCTCGTAGTTGGATCTGCGCATCAGGA
CTTGGTCCGCCCACTGGGTGTGAACTGAGTTCCTGGGCTAGTACTGCTGGTTTACCCCAC
GTTGCCTTTATCGGTCGCGTAGGGTGGCTAGCGAGTTTACTTTGAAAAAATTAGAGTGCT
TCACGCGGGCTATTGTCTGAATACTCGTGCATGGAATAATAGAATAGGACCTCGGTTCTA
TTTTGTTGGTTTTCTGATCTGAGGTAATGGTTAAGAGGGACGGACGGGGGCATTC-TATC
GCTGCGTAACGGATAGAGTTGACGAAACTTGGTGACATTCAACCAATTGTTTGCGACCCA
CGGTTTTACGCCTCATGAGGGTAAAGACGTGGTTAGTTGCAGCGAATGAGTTGGTGTATT
TGTTGCCGGTATGCGCCGAGAAATTCGCTTTTGTGTGCCAACGCTTGCGTAGAGGCCCAT
TCCTGGC-GTGGAAACCTTCTCAGGAAGAGGCATGTTGGAGGTGATGA--TAGAG-GTCT
TGGCATTGCGCACGGTTTTTGC-GGTTGGCGTAACCGTTGGGCGGTCGCATGCGACTTGC
CTACGGTATTGCCGGTCAGTG-AGATGGTTGCGTAGACCTAAA-CTCGGTGTGAAAGTTA
ACCACCTATCCGACCCGTCTTGAAACACGGACCAAGGAGTCTAGCATATGCGCGAGTCAT
TGGGTGGAAAACCTAAAGGCGTAATGAAAGTAAAGGTCGTCTTGATGCGGCTGATATGGG
ATCCGTTTGGCTGCGGCGCACCATAGTCCCGTCCCCGTTGCTTGCAATAGGGCGGAGATG
GAGCGCATACGCTGGGACCCGAAAGATGGTGAACTATG
>KY857887.1_KY857886.1_Ransomnema_bravoae
ACATGCACCAAAGCTCCGATTTTCGACGAGCGCATCTATTAGATTAAAACCAATCGGGTC
TGCCCGTCTCTTGGTGACTCTGAATAGCTATGGCTGATCGCATGGTCTTGTACCGGCGAC
GTGTCTATCAAGTGTCTGCCTTATCAACTTTCGATGGTAGTTTATGTGCCTACCATGGTT
GTAACGGGTAACGGAGAATAAGGGTTCGACTCCGGAGAGGGAGCCTGAGAAACGGCTACC
ACATCCAAGGAAGGCAGCAGGCGCGCAAATTACCCACTCTCGGCACGAGGAGGTAGTGAC
GAAAAATAACGAGACCGTTCTCTTTGAGGCCGGTTATCGGAATGGGTACAATTTAAACCC
GTTAACGAGGATCTATGAGAGGGCAAGTCTGGTGCCAGCAGCCGCGGTAATTCCAGCTCT
CAAAGTGTATATCGTCATTGCTGCGGTTAAAAAGCTCGTAGTTGGATCTTCGCCTCTGGA
CTCGGTCCGCCCACTGGGTGAGAACTGGGATCCAGGGCTGTTACTGCTGGTTGCCCCTAC
GTTGCCTTCACCGGTCGCGTAGGGTGGCTAGCGAGTTTACTTTGAAAAAATTAGAGTGCT
TCACGCGGGCTATTGTCTGAATACTCGTGCATGGAATAATAGAATAGGATCTCGGTTCTA
TTTTGTTGGTTTTCTGATCTGAGATAATGGTTAAGAGGGACGGACGGGGGCATTCGTATC
GCTGCGTAACGGATAGAGTTGACGAAACTCGGCGGCGTTCATCCGGTCGCTAGCGGGCCG
CGGCTTCGCGCCTCATGAGGGCGAAGACGGGGAGTGCTGCCGGGCGCGTGTTGGTGTATT
CGCCGTCGGTATGCGCTGAGAGTTTGGGCGCCGTGCGCTTGCGTATGCGTAGTGGACCAC
GTCTGGGCGTGGCACCCTCCTCGTGCTAAGGCGTATCGGCACTCAGCCGTGTGTGCTCGG
CTAGTGTGCGCACGGTTGCAGTTGGCTGGCACGGCTGTCGGGCGGTCGCGTGCGACTTGC
CTAGGGTGGCGTTAGCAAGCGGCGATGGTTGCGTGGACGCATTTCTCGGTGTAAACGTCG
ACCACCTATCCGACCCGTCTTGAAACACGGACCAAGGAGTCTAGCATATGCGCGAGTCAT
TGGGTGGTAAACCTAAAGGCGTAATGAAAGTAAAGGTCGCCTTGATGCGGCTGATATGGG
ATCCGTGCGGGCGCGGCGCACCATAGCCCCGTCCTCGTCGCTTGCGATAGGGCGGAGGAG
GAGCGCATACGCTGGGACCCGAAAGATGGTGAACTATG
>MK182092.1_MK182091.1_Heth_pivari
ACATGCACCAAAGCTCCGATTTTTGACGAGCGCATCTATTAGATTAAAACCAATCGGGTT
TGCCCGTCAGTTGGTGACTCTGAAKAGCTATGGCTGATCGCATGGTCTCGTACYGGCGAC
GTATCAATCAAGTGTCTGCCTTATCAACTTTCGATGGTAGTTTATGTGCCTACCATGGTT
GTAACGGGTAACGGAGAATAAGGGTTCGACTCCGGAGAGGGAGCCTGAGAAACGGCTACC
ACATCCAAGGAAGGCAGCAGGCGCGCAAATTACCCACTCTCGGCATGAGGAGGTAGTGAC
GAAAAATAACGAGACCGTTCTCTATGAGGCCGGTTATCGGAATGGGTACAATTTAAACCC
GTTAACGAGGATCTATGAGAGGGCAAGTCTGGTGCCAGCAGCCGCGGTAATTCCAGCTCT
CAAAGTGTABATCGTCATTGCTGCGGTTAAAAAGCTCGTAGTTGGATCTGCGCTTCCGGA
TTCGGTCCGCCA-CYGGGTGAGAACTGGACTCCGGGGCTAGTTCTGCTGGTTTTCCBTAC
GTTGCCTTCAYCGGTCGCGTAGGGTGGCTAGCGAGTTTACTTTGAAAAAATTAGAGTGCT
TCACGCGGGCTWTTGYCTGAATACTCGTGCATGGAATAATRGAATAGGATCTCGGTTCTA
TTTTGTTGGTTTTCTGARYTGAGATAATGGTTAAGAGGGACGGACGGGGGCATTCGTATC
GCTGCGTAACGGATAGAGTTGACGAAACTTGGCGGCGTTCATCCGGTCGCTAGCGGGCCA
CGGCTTCGCGCCTCATGAGGGCGGAGACGAGGAGTGCTGCCGGGTGAGTGCTGGTGTATT
CGCCGTCGGTATGCGCTGAGAGTTTGGGCGCCGTGTGCTTGCGTACGCGTAGTGGACCAC
GCCTGGGCGTGGCACCCTCCTCGTGCTAAGGCGTATCGGCACTCAACCGTGTGCGCTCGG
CTAGTGTGCGCACGGTTGCAGCTGGCTAGCACGGCTGTCGGGCGGTCGCGTGCGACTTGC
CTACGGTGGCGTTAGTTAGCGGCGATGGTTGCGTGGATGCATTTCTCGGTGTAAACGTCG
ACCACCTATCCGACCCGTCTTGAAACACGGACCAAGGAGTCTAGCATATGCGCGAGTCAT
TGGGTGGTAAACCTAAAGGCGTAATGAAAGTAAAGGTCGCCTCGATGCGGCTGATATGGG
ATCCGTGCGGGCGCGGCGCACCATAGCCCCGTCCTCGTCGCTTGCGATAGGGCGGAGGAG
GAGCGCATACGCTGGGACCCGAAAGATGGTGAACTATG
>JX987085.1_JX946704.1_Heth_taybaci
ACATGCACCAAAGCTCCGATTCTTGACGAGCGCATCTATTAGATTAAAACCAATCGGGTC
TGCCCGTCAGTTGGTGACTCTGAATAGCTATGGCTGATCGCATGGTCTCGTACCGGCGAC
GTATCAATCAAGTGTCTGCCTTATCAACTTTCGATGGTAGTTTATGTGCCTACCATGGTT
GTAACGGGTAACGGAGAATAAGGGTTCGACTCCGGAGAGGGAGCCTGAGAAACGGCTACC
ACATCCAAGGAAGGCAGCAGGCGCGCAAATTACCCACTCTCGGTATGAGGAGGTAGTGAC
GAAAAATAACGAGACCGTTCTCTATGAGGTCGGTTATCGGAATGGGTACAATTTAAACCC
GTTAACGAGGATCTATGAGAGGGCAAGTCTGGTGCCAGCAGCCGCGGTAATTCCAGCTCT
CAAAGTGTATATCGTCATTGCTGCGGTTAAAAAGCTCGTAGTTGGATCTGCGCTTCCGGA
TTCGGTCCGCCC-TTGGGTGAGAACTGGACTCCGGGGCTAGTTCTGCTGGTTTTCCCTAC
GTTGCCTTCATCGGTCGCGTAGGGTGGCTAGCGAGTTTACTTTGAAAAAATTAGAGTGCT
TCACGCGGGCTTTTGCCTGAATACTCGTGCATGGAATAATAGAATAGGATCTCGGTTCTA
TTTTGTTGGTTTTCTGAGCTGAGATAATGGTTAAGAGGGACGGACGGGGGCATTCGTATC
GCTGCGTAACGGATAGAGTTGACGAAACTCGACGGCGTTCATCCGGTCGCTAGCGGGTCA
CGGCTTCGCGCCTCATGAGGGCGAAGACGAGGAGTGCTGCCGGGCGCGTGCTGGTGTATT
CGCCGTCGGTATGCGCTGAGAGCTTGGGCATCGTGCGCTTGCGTAGGCGTAGTGGACCAC
GTCTGGGCGTGGAAACCTCCGCATGCTAAGGCGTATCGGCGCTCAGTCTTGTGCGCTCGG
CTAGTGTGCGCACGGTTGCTGCTTGCTGGCACGGCTGTCGGGCGGTCGCGTGCGACTTGC
CTATGGTGGCGTTAGCGGGCGGCGATGGTTGCGCAGGCGCATTTCTCGGTGTAAACGTCG
ACCACCTATCCGACCCGTCTTGAAACACGGACCAAGGAGTCTAGCATATGCGCGAGTCAT
TGGGTGGTAAACCTAAAGGCGTAATGAAAGTAAAGGTCGCCTCGATGCGGCTGATATGGG
ATCCGTGCGGGCACGGCGCACCATAGCCCCGTCCTCGTCGCTTGCGATAGGGCGGAGGAG
GAGCGCATACGCTGGGATCCGAAGGATGGTGAACTATG
>JX982117.1_JX419378.1_Cattiena_trachelomegali
ACATGCACCAAAGCTCGGATTTTTGAAGAGCGCATCTATTAGATTAAAACCAATCGGGTT
TGCCCGTCTCTTGGTGACTCTGAATAGCTTCAGCTGATCGCATGGTCTTGTACCGGCGAC
GTGTCAATCAAGTGTCTGCCTTATCAACTTTCGATGGTAGTTTATGTGCCTACCATGGTT
GTAACGGGTAACGGAGAATAAGGGTTCGACTCCGGAGAGGGAGCCTGAGAAACGGCTACC
ACTTCTAAGGAAGGCAGCAGGCGCGCAAATTACCCACTCTCGGCATGAGGAGGTAGTGAC
GAAAAATAACGAGACCGTTCTCTATGAGGCCGGTTATCGGAATGGGTACAATTTAAACCC
GTTAACGAGGATCTATGAGAGGGCAAGTCTGGTGCCAGCAGCCGCGGTAATTCCAGCTCT
CAAAGTGTATATCGTCATTGCTGCGGTTAAAAAGCTCGTAGTTGGATCTGCGCCTCAGGA
CTCGGTCCGCCT-TTGGGTGAGAACTGGGCTCCTGGGCTAATATTGCTGGTTTTCCCTAC
GTTGCCTTCACCGGTCGCGTAGGGTGGCTAGCGAGTTTACTTTGAAAAAATTAGAGTGCT
TAACGCGGGCTATTGTCTGAATACTCGTGCATGGAATAATAGAATAGGATCTCGGTTCTA
TTTTGTTGGTTTTCTGATCTGAGATAATGGTTAAGAGGGACAGACGGGGGCATTCGTATC
GCTGCGTAACGGATAGAGTTGACGAAACTGGACGGCGTTCAGCTGCTCAGCAGCGGCCTA
CGGCAGCGAGCCCCATGGGGGCGCGGCCGCGGATGGCTGTCGCGTACGAG-CGGTGTATT
TGTCGTCGGTATGCGCCGAGAGTTCGGGCATCGCACGCTAGAGTGTACGTAGAGGACCAC
GCCTGGGTGTGGAAACCTGCGTGCGCAAAGGCGCGTCGGTGGTCGGCCAGGCGTGCTCCG
CTAGTGTCGGACCTGTCG--CTTGGCTGGCGCTGGCGTTGGGCGGTCGCGTGCGACTTGC
CTATGCACGCGTTGGCTTGAGGCAGC-TTCGCGCAGACACAAATCTCGGTGTAAAAGTTG
ACCACCTATCCGACCCGTCTTGAAACACGGACCAAGGAGTCTAGCATATGCGCGAGTCAT
TGGGTGGTAAACCTAAAGGCGAAATGAAAGTGAAGGCAGTCTTGATGCTGCTGATATGGG
ATCCGAATGGACGCGGCGCACCATAGCCCCGTCCTCGTCGCTTGCGGTAGGGCGGAGGAA
GAGCGCATACGCTGGGACCCGAAAGATGGTGAACTATG
>JX999733.1_JX999732.1_Brumptaemilius_justini
ACATGCACCAAAGCTCGGATTTTTGAAGAGCGCATCTATTAGATTAAAACCAATCGGGTC
TGCCCGTCTCTTGGTGACTCTGAATAGCTTCAGCTGATCGCATGGTCTTGAACCGGCGAC
GTGTCAATCAAGTGTCTGCCTTATCAACTTTCGATGGTAGTTTATGTGCCTACCATGGTT
GTAACGGGTAACGGAGAATAAGGGTTCGACTCCGGAGAGGGAGCCTGAGAAACGGCTACC
ACATCCAAGGAAGGCAGCAGGCGCGCAAATTACCCACTCTCGGCATGAGGAGGTAGTGAC
GAAAAATAACGAGACCGTTCTCTATGAGGCCGGTTATCGGAATGGGTACAATTTAAACCC
GTTAACGAGGATCTATGAGAGGGCAAGTCTGGTGCCAGCAGCCGCGGTAATTCCAGCTCT
CAAAGTGTATATCGTCATTGCTGCGGTTAAAAAGCTCGTAGTTGGATCTGCGCCTCAGGA
CTCGGTCCGCTA-CTGGGTGAGAACTGGGCTCCTGGGCTAATATTGCTGGTTTTCCCTAC
GTTGCCTTCACCGGTCGCGTAGGGTGGCTAGCGAGTTTACTTTGAAAAAATTAGAGTGCT
TAATGCGGGCTATTGTCTGAATACTCGTGCATGGAATAATAGAATAGGATCTCGGTTCTA
TTTTGTTGGTTTTCTGATCTGAGATAATGGTTAAGAGGGACAGACGGGGGCATTCGTATC
GCTGCGTAACGGATAGAGTTGACGAAACTAGACGGCTTTCAGCTACTCCGCAGCGGCCCG
TGACTGCGAGCCTCACGAGGGCGCAGCTGTGGGTAACTGCCGAGTGCGAG-TGGTGCATT
TGTCGTCGGTATGCGCCGAGAGTTCGGGCACCGTACGCTGAAACGCATGTAGAGGACCGT
GCCCGGGTGTGGAAACCTGCGTGCGCAAAGGCGTATCGGTGGTCGGCAGCATGCTCTCCG
CTATGGTCGACGCTGTCT--CTTGGTTAGCGCGGGCGTTGGGCGGTCGCATGCGACTTGC
CTATGCTGGCGTTGGCCTGGGGCAGT-GTTGCGCAGAGGCAAATCTCGGTGTAAAAGTTG
ACCACCTATCCGACCCGTCTTGAAACACGGACCAAGGAGTCTAGCATATGCGCGAGTCAT
TGGGTGGAAAACCTAAAGGCGTAATGAAAGTGAAGGTAGCCTTGATGCTGCTGATATGGG
ATCCGTGTGGTCGCGGCGCACCATAGCCCCGTCCTCGTCGCTTGCGATAGGGCGGAGGAA
GAGCGCATACGCTGGGACCCGAAAGATGGTGAACTATG
>JX982119.1_JX436471.1_Insulanema_longispiculum
ACATGCACCAAAGCTCGGATTTTTGAAGAGCGCATCTATTAGATTAAAACCAATCGGGTT
TGCCCGTCTCTTGGTGACTCTGAATAGCTTCAGCTGATCGCATGGTCTTGCACCGGCGAC
GTGTCAATCAAGTGTCTGCCTTATCAACTTTCGATGGTAGTTTATGTGCCTACCATGGTT
GTAACGGGTAACGGAGAATAAGGGTTCGACTCCGGAGAGGGAGCCTGAGAAACGGCTACC
ACATCCAAGGAAGGCAGCAGGCGCGCAAATTACCCACTCTCGGCATGAGGAGGTAGTGAC
GAAAAATAACGAGACCGTACTCTATGAGGCCGGTTATCGGAATGGGTACAATTTAAACCC
GTTAACGAGGATCTATGAGAGGGCAAGTCTGGTGCCAGCAGCCGCGGTAATTCCAGCTCT
CAAAGTGTATATCGTCATTGCTGCGGTTAAAAAGCTCGTAGTTGGATCTGCGCCTCAGGA
CTCGGTCCGCCA-CTGGGTGAGAACTGGGCTCCTGGGCTAATATTGCTGGTTTTCCCTAC
GTTGCCTTCACCGGTCGCGTAGGGTGGCTAGCGAGTTTACTTTGAAAAAATTAGAGTGCT
TAATGCGGGCTTGTGCTCGAATACTCGTGCATGGAATAATAGAATAGGATCTCGGTTCTA
TTTTGTTGGTTTTCTGATCTGAGATAATGGTTAAGAGGGACAGACGGGGGCATTCGTATC
GCTGCGTAACGGATAGAGTTGACGAAACTCGACGGCGTTCAGCTGCTCAGCAGCGGCCTG
CGGCAGCGAGCCCTATGGGGGCGCGGCTGTGGGTGACTGTCGCGTGCGAG-CGGTGTATT
TGTCGTCGGTATGCGCCGAGAGTTCGGGCGCCGCACGCTGAAGCGCACATAGAGGACCAT
GCCCGGGTGTGGAAACCTGAGTGTGCAAAGGCGCGTCGGTGGTCGGCAGTG--CGCTCCG
CTAGGGTCGAGGCTGTCG--CTTGGCTAACACGAGTGTTGGGCGGTCGCGTGCGACTTGC
TTATGCTGGCGTTGGCCAGAGGCAGT-TTCGCGCGGACGCAAATCTCGGTGTAAAAGTTG
ACCACCTATCCGACCCGTCTTGAAACACGGACCAAGGAGTCTAGCATATGCGCGAGTCAT
TGGGTGGTAAACCTAAAGGCGAAATGAAAGTGAAGGTAGCCTTGATGCTGCTGATATGGG
ATCCGGATGGCCTCGGCGCACCATAGCCCCGTCCTCGTCGCTTGCGGTAGGGCGGAGGAA
GAGCGCATACGCTGGGACCCGAAAGATGGTGAACTATG
>KX752427.1_KX752428.1_Suifunema_peregrinata
ACAG-CGTCAAAGCTCCGATTTATGACGAGCGCATCTATTAGACTAAAACCAATCGGGCT
CGCTCGTGTTTTGGTGACTCTGAATAGCTACAGCTGATCGCATGGTCTTGTACCGGCGAC
GTGTCTATCAAGTGTCTGCCTTATCAACTTTCGATGGTAGTTTATATGCCTACCATGGTT
GTTACGGGTAACGGAGAATAAGGGTTCGACTCCGGAGAGGGAGCCTGAGAAACGGCTACC
ACATCCAAGGAAGGCAGCAGGCGCGCAAATTACCCACTCTCGGCATGAGGAGGTAGTGAC
GAAAAATAACGAGACCGTTCTCTATGAGGCCGGTTATCGGAATGGGTACAATTTAAACCC
GTTAACGAGGATCTATGAGAGGGCAAGTCTGGTGCCAGCAGCCGCGGTAATTCCAGCTCT
CAAAGTGTATATCGTCATTGCTGCGGTTAAAAAGCTCGTAGTTGGATCTGCGCTTGAGGA
CTCGGTCCACCCGTTGGGTG-GAACTGACCTCCTCGGCT-ACATGGCTGGTTTTCCTTAC
GTTGCCTTCACCGGTTGCGTAGGGTGGCTAGCGAGTTTACTTTGAAAAAATTAGAGTGCT
TCAAGCGGGCTTTA-TCTGAATATTTGTGCATGGAATAATAGAATAGGATCTCGGTTCTA
TTTTGTTGGTTTTCTGAACTGCGATAATGGTTAAGAGGGACAGACGGGGGCATTCGTATC
GCTGCGTAACGGATAGAGTTAACGAAACTTGGTGGCATTCATCCGGCTAGTTGCTGTTGG
GCTGCTGCCT----TC---GTAGCGG-TCGGACTAAACTGGCCGCGTTTGTTGGTGCTTT
TGCCATCGGTATGCGCCGAGAGGTTCGCTGTGGTGCGTTGATA-TGGCAAAGAGGACCGC
GCTTCGGTGTGGAAACTTTTGC-GGTGCAGGCGTATCCGCGTAGTTTCGCTGCTACGTCT
GCCCTATGTGCACGGCCGTTGTGGGTTGATGTGGCTGTTGAGCGGTCGCGTGCGACTTGC
TTACAGC-GAGTTGGCTCGCCTGTG-GTTTGCG-GGGCGTT-GTCTCGGTGTGAAAGTTG
ACCACCTATCCGACCCGTCTTGAAACACGGACCAAGGAGTTTAGCATATGCGCGAGTCAT
TGGGTGGTAAACCTAAAGGCGTAATGAAAGTAAAGATCGATTTAGTTTGATTGATATGGG
ATCTGCGGAGC-GCAGCGCACCATAGTCCCGTCTTTGTTGCTTGCAATAGGGCGGAGATA
GAGCGCATACGCTGAGACCCGAAAGATGGTGAACTATG
>ON616694.1_ON616698.1_Cranifera_cranifera
ACATGCACCAAAGCTCCGATTAATGACGAGCGCATCTATTAGACTAAAACCAATCGGGCT
TGCTCGTGTTTTGGTGACTCTGAATAGCTACAGCTGATCGCATGGTCATGTACCGGCGAC
GTGTCTATCAAGTGTCTGCCTTATCAACTTTCGATGGTAGTTTATGTGCCTACCATGGTT
GTTACGGGTAACGGAGAATAAGGGTTCGACTCCGGAGAGGGAGCCTGAGAAACGGCTACC
ACATCCAAGGAAGGCAGCAGGCGCGCAAATTACCCACTCTCGGCATGAGGAGGTAGTGAC
GAAAAATAACGAGACCGTTCTCTATGAGGCCGGTTATCGGAATGGGTACAATTTAAACCC
GTTAACGAGGATCTATGAGAGGGCAAGTCTGGTGCCAGCAGCCGCGGTAATTCCAGCTCT
CAAAGTGTATATCGTCATTGCTGCGGTTAAAAAGCTCGTAGTTGGATCTGCGCTTGAGGA
CTCGGTCCACCTC-TGGGTGAGAACTGGGCTCCTCGGCTA-TTTGGCTGGTTTTCCCTGC
ATTGCCTTTACCGGTCGTGTAGGGTGGCTAGCGAGTTTACTTTGAAAAAATTAGAGTGCT
TAAAGCGGGCTTTAATCTGAATATTTGTGCATGGAATAATAGAATAGGATCTCGGTTCTA
TTTTGTTGGTTTTCTGATCTGAGATAATGGTTAAGAGGGACAGACGGGGGCATTCGTATC
GCTGCGTAACGGATAGAGTTGACGAAACTCAGTGGCATTCATCCGGCCG-CGGCTGTTGT
TCTGTTAGTTGCTTCGAGGTCGGCAACTTGGGCTCGGCCGGCAGTGATTGCTGGTGCTTT
TGCCATTGGTATGCGCTGAGAAGTTCGCTGTGGTGCGTTTAAG-TGCTAAAGAGGACCGC
TCCGCGGTGTGGAAACTTTTGG-GGTGTAGGCGTATCCG-GCTGATTCGCTGC--CGCT-
-TGCTTGGCGCACGGCTGTTGCGGACTGACGTGGCTGTTGGGCGGTCGCATGCGACTTGC
CTACAGTTGCGTTGGTCTGTTGGGGTGGTTGCG-TGGCGTTTGCCTCGGTGTGAAAGTCG
ACCACCTATCCGACCCGTCTTGAAACACGGACCAAGGAGTTTAGCATATGCGCAAGTCAT
TGGGTGGTAAACCTAAAGGCGTAATGAAAGTAAAGATCGCTTGAATGCGGTTGATATGGG
ATCTGTGTTGGCACAGCGCACCATAGCCCCGTTCTTGTTGCTTGCAATAGGGCGGAGGTA
GAGCGCATACGCTGAGACCCGAAAGATGGTGAACTATG
>KJ632670.1_KP172227.1_Hammerschmidtiella_diesingi
ACATGCACCAAAGCTCCGATTAATGACGAGCGCATCTATTAGACTAAAACCAATCGGGCT
CGCTCGTGTTTTGGTGACTCTGAATAGCTA-AGCTGATCGCATGGTCTTGTACCGGCGAC
GTGTCTATCAAGTGTCTGCCTTATCAACTTTCGATGGTAGTTTATGTGCCTACCATGGTT
GTAACGGGTAACGGAGAATAAGGGTTCGACTCCGGAGAGGGAGCCTGAGAAACGGCTACC
ACATCCAAGGAAGGCAGCAGGCGCGCAAATTACCCACTCTCGGCATGAGGAGGTAGTGAC
GAAAAATAACGAGACCGTTCTCTATGAGGCCGGTTATCGGAATGGGTACAATTTAAACCC
GTTAACGAGGATCTATGAGAGGGCAAGTCTGGTGCCAGCAGCCGCGGTAATTCCAGCTCT
CAAAGTGTATATCGTCATTGCTGCGGTTAAAAAGCTCGTAGTTGGATCTGCGCTTGAGGA
CTCGGTCCACTTGATGGGTGCGAACTGGGCTCCTCGGCTA-TTCTGCTGGTTTTCCCTAC
GTTGCCTTTACCGGTTGCGTAGGGTGGCTGGCGAGTTTACTTTGAAAAAATTAGAGTGCT
TCAAGCGGGCTTTAATCTGAATATTTGTGCATGGAATAATAGAATAGGATCTCGGTTCTA
TTTTGTTGGTTTTCTGAACTGCGATAATGGTTAAGAGGGACAGACGGGGGCATTCGTATC
GCTGCGTAACGGATAGAGTTAACGAAACTTGATGGCATTCATCCGACTAGCTACTACTGG
GCTGCTACTG----ACCCAGTAGCAA-CTGGGCTTGACCGGTAGTGTTTGTTGGTGCTTT
TGCCGTCGGTATGTGCCGAGAGGTTCGCCGTGGTGCGCTAAAGTAAGCAAAGAGGACCGG
GCCTCAGCTTGGAAACCTTTGCAAGCGGAGGCGTATCCGCGTTG-TTCGCTGT--TGCAC
ATGCAAGGCGCACGGTTATCGCGGGTTAACATGATTGTTGAGCGGTCGCATGCGACTTGC
TTACAGT-GGGTTGGCTCGTCTGTG-GGTTGCGCTTGCATC-ACCTCGGTATGAAAGTTG
ACCACCTATCCGACCCGTCTTGAAACACGGACCAAGGAGTTTAGCATATGCGCGAGTCAT
TGGGTGGTAAACCTAAAGGCGAAATGAAAGTAAAGATTG-TTTAGTGCAGTTGATATGGG
ATCTGTGTGGA-GCAGCGCACCATAGCCCCGTCTTTGTTGCTTGCAATAGGGCGGAGGTA
GAGCGCATACGCTGAGACCCGAAAGATGGTGAACTATG
>KX752429.1_KX752430.1_Hammerschmidtiella_keeneyi
ACAG-CACCAAAGCTCCGATTAATGACGAGCGCATCTATTAGACTAAAACCAATCGGGCT
CGCTCGTGTTTTGGTGACTCTGAATAGCTA-AGCTGATCGCATGGTCATGTACCGGCGAC
GTGTCAATCAAGTGTCTGCCTTATCAACTTTCGATGGTAGTTTATGTGCCTACCATGGTT
GTAACGGGTAACGGAGAATAAGGGTTCGACTCCGGAGAGGGAGCCTGAGAAACGGCTACC
ACATCCAAGGAAGGCAGCAGGCGCGCAAATTACCCACTCTCGGCATGAGGAGGTAGTGAC
GAAAAATAACGAGACCGTTCTCAATGAGGCCGGTTATCGGAATGGGTACAATTTAAACCC
GTTAACGAGGATCTATGAGAGGGCAAGTCTGGTGCCAGCAGCCGCGGTAATTCCAGCTCT
CAAAGTGTATATCGTCATTGCTGCGGTTAAAAAGCTCGTAGTTGGATCTGCGCTTGAGGA
CTCGGTCCACTACTTAGGTGCGAACTGGGCTCCTCGGCT-ATTGTGCTGGTTTTCCCTAC
GTTGCCTTCACCGGTTGCGTAGGGTGGCTGGCGAGTTTACTTTGAAAAAATTAGAGTGCT
TAAAGCGGGCTTTA-TCTGAATATTTGTGCATGGAATAATAGAATAGGATCTCGGTTCTA
TTTTGTTGGTTTTCTGAACTGCGATAATGGTTAAGAGGGACAGACGGGGGCATTCGTATC
GCTGCGTAACGGATAGAGTTAACGAAACTTGGTGGCATTCATCCGACTAGCTACTGCTTG
GCTGTCAGCG----AC----TGGTCG-TCCGGCATTGGTGGTAGTGTTTGTTGGTGCTTT
TGCCATCGGTATGTGCCGAGAGGTTCGCCGTGGTGCGTTGAAG-AGCTAAAGAGGACCGG
GCCTCGGCTTGGAAACCTTTGGTGGTCGAGGCGTATCCGCGTCGCTTCGCTGT--TGCC-
-TGCAAGGCGCACGGTCATTGTGGGTTAGCATGACTGTTGAGCGGTCGCGTGCGACTTGC
TTACAGT-GGGTTGGCTCAT--GTG-GATTGCG-TTGCATC-ACCTCGGTATGAAAGTTG
ACCACCTATCCGACCCGTCTTGAAACACGGACCAAGGAGTTTAGCATATGCGCAAGTCAT
TGGGTGGTAAACCTAAAGGCGTAATGAAAGTAAAGATTG-TTTAGTGCAGTTAATATGGG
ATCTGTGTGGA-GCAGCGCACCATAGCCCCGTCTTTGTTGCTTGCAATAGGGCGGAGGAA
GAGCGCATACGCTGAGACCCGAAAGATGGTGAACTATG
>LC456178.1_LC489226.1_Gyrinicola_japonica
ACAG-CACCAAAGCTCCGATTAACGACGAGCGCATCTATTAGACTAAAACCAATCGGGCT
TGCTCGTGTTTTGGTGACTCTGAATAGCTACGGCTGATCGCATGGTC-TGTACCGGCGAC
GTGTCTATCAAGTGTCTGCCTTATCAACTTTCGATGGTAGTTTATGTGCCTACCATGGTT
GTTACGGGTAACGGAGAATAAGGGTTCGACTCCGGAGAGGGAGCCTGAGAAACGGCTACC
ACATCCAAGGAAGGCAGCAGGCGCGCAAATTACCCACTCTCGGCATGAGGAGGTAGTGAC
GAAAAATAACGAGACCGTTCTCAATGAGGCCGGTTATCGGAATGGGTACAATTTAAACCC
GTTAACGAGGATCTATGTGAGGGCAAGTCTGGTGCCAGCAGCCGCGGTAATTCCAGCTCA
CAAAGTGTATATCGTCATTGCTGCGGTTAAAAAGCTCGTAGTTGGATCTGCGCTCGAGGA
CTCGGTCCGCC-TTTGGGTG-GAACTGAGCTCCTCAGCTTAACAGGCCGGTTTTCCCTAT
GTTGCCTTCACCGGTTGCATTGGGTGGCTGGCGAGTTTACTTTGAAAAAATTAGAGTGCT
TAAAGCGGACTTTATTCTGAATATTTGTGCATGGAATAATAGAATAGGACCTCGGTGCTA
TTTTGTTGGTTTTCTGAACTGAGGTAATGGTTAAGAGGGACAGACGGGGGCATTCGTATC
GCTGCGTAACGGATAGAGTTGACGAAACACAGCGGCATTCATCCGACCTTGGCAACGGC-
CGGTAGATCGTCTC-TGGGAATGACGGTCTGGCTGTCAGCTTA-GTCGTGTTGGTGCTTT
TGCCGTTGGTATGCGCGGAGACGTTCGCTGTGGCGTGTCGACGTCGTGTCAGAGGACCAG
TGCCAGTACTGGAAACCTGACTCGGCTTAGGTATGTTCGCGGTGAACGGTCACATCCGCT
TGCTAGTGCGTACTGCCTCTGCAAGTTGGTG-CGTTGTTGGGCGATCGCGTGCGATTTGT
CTACAGTGTATCCGGCTTGT--TCTGAGTTACGT-GGCGGTTATCTCCGTGTAAAAGTCA
GCCACCTATCCGACCCGTCTTGAAACACGGACCAAGGAGTTTAGCATATGCGCAAGTCAT
TGGGTGGTAAACCTAAAGGCGTAATGAAAGTAAAGACTGCTTCGA-GCGGTTGATATGGG
ATCTG-CTTGTGGCAGCGCACCATAGCCCCGTTCTTGTTGCTTGCAATAGGGCGGAGGTA
GAGCGTATACGCTGAGACCCGAAAGATGGTGAACTATG
>OQ504515.1_OQ504557.1_Gyrinicola_batrachiensis
ACAGGCACCAAAGCTCCGATTTACGACGAGCGCATCTATTAGACTAAAACCAATCGGGCT
TGCTCGTGTTTTGGTGACTCTGAATAGCTACAGCTGATCGCATGGTC-TGTACCGGCGAC
GTGTCTATCAAGTGTCTGCCTTATCAACTTTCGATGGTAGTTTATGTGCCTACCATGGTT
GTTACGGGTAACGGAGAATAAGGGTTCGACTCCGGAGAGGGAGCCTGAGAAACGGCTACC
ACATCCAAGGAAGGCAGCAGGCGCGCAAATTACCCACTCTCGGCATGAGGAGGTAGTGAC
GAAAAATAACGAGACCGTTCTCAATGAGGCCGGTTATCGGAATGGGTACAATTTAAACCC
GTTAACGAGGATCTATGTGAGGGCAAGTCTGGTGCCAGCAGCCGCGGTAATTCCAGCTCA
CAAAGTGTATATCGTCATTGCTGCGGTTAAAAAGCTCGTAGTTGGATCTGCGCTTGAGAA
CTCGGTCCACC-TTTGGGTG-GAACTGGGCTTCTCAGCTTGATGTGCCGGTTTTCCTTAT
GTTGCCTTCACCGGTTGCATAGGGTGGCTGGCGAGTTTACTTTGAAAAAATTAGAGTGCT
TAAAGCGGGCTTTAATCTGAATATTTGTGCATGGAATAATAGAATAGGATCTCGATTCTA
TTTTGTTGGTTTTCTGAATTGAGGTAATGGTTAAGAGGGACAGACGGGGGCATTCGTATC
GCTGCGTAACGGATAGAGTTGACGAAACACAACGGCATTCATCCGAT-TAGGACGGGGC-
TGATAGATCGTTTC-TTGAAATGACGGTCTGGTAGTCAGCATGCGCCACATTGGTGCTTT
TGCCGTTGGTATGCGCTGAGACGTTCGCTGTGACGTGCCGACGTTGCGCTAGAGGACCAG
GCTCTGGTTTGGAAACCTATGTTAGCTTAGGTATGTTCGTGGTGAACGGTTCTGTTCGCT
TGCTAGTGCGTACGGCTTATGCTAGTTGGTA-GGCTGTTGGGCGGTCGCGTGCGACTTGT
CTATAGCATATTCGACTGGC--TGGTGGTTACGT-GGCGGTTATCTCGGTGTAAAAGTTG
ACCACCTATCCGACCCGTCTTGAAACACGGACCAAGGAGTTTAGCATATGCGCAAGTCAT
TGGGTGGTAAACCTAAAGGCGTAATGAAAGTAAAGATCGCTTCTA-GCGGTTGATATGGG
ATCTGGCTTGTAGCAGCGCACCATAGCCCCGTTCTTGTTGCTTGCAATAGGGCGGAGGTA
GAGCGCATACGCTGAGACCCGAAAGATGGTGAACTATG
>PP354088.1_Gyrinicola_moohsia
ACAG-CACCAAAGCTCCGATTTACGACGAGCGCATCTATTAGACTAAAACCAATCGGGCT
TGCTCGTGTTTTGGTGACTCTGAATAGCTACAGCTGATCGCATGGTC-TGTACCGGCGAC
GTGTCTATCAAGTGTCTGCCTTATCAACTTTCGATGGTAGTTTATGTGCCTACCATGGTT
GTTACGGGTAACGGAGAATAAGGGTTCGACTCCGGAGAGGGAGCCTGAGAAACGGCTACC
ACATCCAAGGAAGGCAGCAGGCGCGCAAATTACCCACTCTCGGCATGAGGAGGTAGTGAC
GAAAAATAACGAGACCGTTCTCAATGAGGCCGGTTATCGGAATGGGTACAATTTAAACCC
GTTAACGAGGATCTATGTGAGGGCAAGTCTGGTGCCAGCAGCCGCGGTAATTCCAGCTCA
CAAAGTGTATATCGTCATTGCTGCGGTTAAAAAGCTCGTAGTTGGATCTGCGCTTGAGGA
CCCGGTCCACC-TTTGGGTG-GAACTGGGCTCCTCAGCTTGATGTGCCGGTTTTCCCTAT
GTTGCCTTCACCGGTTGCATAGGGTGGCTGGCGAGTTTACTTTGAAAAAATTAGAGTGCT
TAAAGCGGGCTTTAATCTGAATATTTGTGCATGGAATAATAGAATAGGATCTCGATTCTA
TTTTGTTGGTTTTCTGAATTGAGGTAATGGTTAAGAGGGACAGACGGGGGCATTCGTATC
GCTGCGTAACGGATAGAGTTGACGAAACACAGCGGCATTCATCCGGT-TAGGACGGGGC-
CGATAGATCGTTTT-TTGAAATGACGGTCTGGTAGTCAGCATGCGCCACATTGGTGCTTT
TGCCGTTGGTATGCGCTGAGACGTTCGCTGTGACGTGCCGACGTTACGCTAGAGGACCAG
GCTCTGGTTTGGAAACCTATGTTGGCTTAGGTATGTTCGTGGTGAACGGTTCTGTTCGCT
TGCTAGTGCGTACGGCTCATGCTAGTTGGTA-GGCTGTTGGGCGGTCGCGTGCGACTTGT
CTATAGCATATTTGGCTGGC--TGGTGGTTACGT-GGCGGTTATCTCGGTGTAAAAGTTG
ACCACCTATCCGACCCGTCTTGAAACACGGACCAAGGAGTTTAGCATATGCGCAAGTCAT
TGGGTGGTAAACCTAAAGGCGTAATGAAAGTAAAGATCGCTTCTA-GCGGTTGATATGGG
ATCTGGCTTGTAGCAGCGCACCATAGCCCCGTTCTTGTTGCTTGCAATAGGGCGGAGGTA
GAGCGCATACGCTGAGACCCGAAAGATGGTGAACTATG
>PP354092.1 Gyrinicola gulabrevioris
ACAG-CACCAAAGCTCCGATTTACGACGAGCGCATCTATTAGACTAAAACCAATCGGGCT
TGCTCGTGTTTTGGTGACTCTGAATAGCTACAGCTGATCGCATGGTC-TGTACCGGCGAC
GTGTCTATCAAGTGTCTGCCTTATCAACTTTCGATGGTAGTTTATGTGCCTACCATGGTT
GTTACGGGTAACGGAGAATAAGGGTTCGACTCCGGAGAGGGAGCCTGAGAAACGGCTACC
ACATCCAAGGAAGGCAGCAGGCGCGCAAATTACCCACTCTCGGCATGAGGAGGTAGTGAC
GAAAAATAACGAGACCGTTCTCAATGAGGCCGGTTATCGGAATGGGTACAATTTAAACCC
GTTAACGAGGATCTATGTGAGGGCAAGTCTGGTGCCAGCAGCCGCGGTAATTCCAGCTCA
CAAAGTGTATATCGTCATTGCTGCGGTTAAAAAGCTCGTAGTTGGATCTGCGCTTGAGGA
CCCGGTCCACC-TTTGGGTG-GAACTGGGCTCCTCAGCTTGATGTGCCGGTTTTCCCTAT
GTTGCCTTCACCGGTTGCATAGGGTGGCTGGCGAGTTTACTTTGAAAAAATTAGAGTGCT
TAAAGCGGGCTTTAATCTGAATATTTGTGCATGGAATAATAGAATAGGATCTCGATTCTA
TTTTGTTGGTTTTCTGAATTGAGGTAATGGTTAAGAGGGACAGACGGGGGCATTCGTATC
GCTGCGTAACGGATAGAGTTGACGAAACACAGCGGCATTCATCCGAT-TAGGACGGGGC-
CGATAGATCGTTTT-TTAAAATGACGGTCTGGTAGTCAGCATGCGCCACATTGGTGCTTT
TGCCGTTGGTATGCGCTGAGACGTTCGCTGTGACGTGCCGACGCTACGCTAGAGGACCAG
GCTCTGGTTTGGAAACCTATGTTGGCTTAGGTATGTTCGTGGTGAACGGTTCTGTTCGCT
TGCTAGTGCGTACGGCTCATGCTAGTTGGTA-GGCTGTTGGGCGGTCGCGTGCGACTTGT
CTATAGCATATTTGGCTGGC--TGGTGGTTACGT-GGCGGTTATCTCGGTGTAAAAGTTG
ACCACCTATCCGACCCGTCTTGAAACACGGACCAAGGAGTTTAGCATATGCGCAAGTCAT
TGGGTGGTAAACCTAAAGGCGTAATGAAAGTAAAGATCGCTTCTA-GCGGTTGATATGGG
ATCTGGCTTGTAGCAGCGCACCATAGCCCCGTTCTTGTTGCTTGCAATAGGGCGGAGGTA
GAGCGCATACGCTGAGACCCGAAAGATGGTGAACTATG
>SSU+D2D3 Protrellus_sp._I70
ACATGCACCAAAGCTCCGATTTTTGACGAGCGCATCTATTAGATTAAAACCAATCGGGGC
GGCTCGTGAATTGGTGACTCTGAATAGCTATGGCTGATCGCATGGTCTCGTACCGGCGAC
GTGTCGATCAAGTGTCTGCCTTATCAACTGTCGATGGTAGTTTATGTGCCTACCATGGTT
GTTACGGGTAACGGAGAATAAGGGTTCGACTCCGGAGAGGGAGCCTGAGAAACGGCTACC
ACATCCAAGGAAGGCAGCAGGCGCGCAAATTACCCACTCTCGGCATGAGGAGGTAGTGAC
GAAAAATAACGAGACCGTTCTCTTTGAGGCCGGTTATCGGAATGGGTACAATTTAAACCC
GTTAACGAGGATCTATGAGAGGGCAAGTCTGGTGCCAGCAGCCGCGGTAATTCCAGCTCT
CAAAGTGTATATCGTCATTGCTGCGGTTAAAAAGCTCGTAGTTGGATCTGCGCCTGAGAA
CGCGGTCCGCCCGTTGGGCGAGAACTGCGCTTCTCGGCTACTTGTGCTGGTTTTCCCTGC
GTTGCCTTCATCGGTCGCGTAGGGTGGCTAGCGAGTTTACTTTGAAAAAATTAGAGTGCT
TAAAGCGGACTTTAATCTGAATACTCGTGCATGGAATAATAGAATAGGATCTCGGTTCTA
TTTTGTTGGTTTTCTGATCTGAGATAATGGTTAAGAGGGACGGACGGGGGCATTCGTATC
GCTGCGTAACGGATAGAGTTGACGAAACGCGATGGCATTCAATCGTTGCGTTGCGGGCT-
TGTTTCGTCGCCTCATGGTAGCGAAGTTGTCAAACGCTGTATGCGC-TTGACGGTGTATT
TGCCATCGGTATGCGCCGAGAAAATCGTTGTGACGTGCTAACGATACCGTAGAGGACCAC
GCTTGGGCGTGGAACCCTTGGCTAGCTGAAGCACGTTCGTTGCTACTTTTATGCAACTCC
GCGAGTTACGCACGCGGTTCGTTGATTGATGTGGCTACTGAGCGGTCGCGTGCGACTTGC
TTGTA-TGGAGTTGGTTGAATCTGAATCGTGTGTGCGAATGCGTCTCGGTGTGAAAGTCG
ACCACCTATCCGACCCGTCTTGAAACACGGACCAAGGAGTCTAGCATATGCGCAAGTCAT
TGGGTGGCAAACCTAAAGGCGTAATGAAAGTAAAGATCGCTTTAGTGCGGTTGATATGGG
ATCCGTTTGGGGGCGGCGCACCATAGCCCCGTCGCCGTTGCTTGCAATAGGGCGGAGGTA
GAGCGCATACGCTGGGACCCGAAAGATGGTGAACTATG
>SSU_seq23-1_D2D3_Seq23-1_Cephalobellus_sp.3_H18
ACATGCACCAAAGCTCTGATTTTTGACGAGCGCATCTATTAGATTAAAACCAATCGGGCT
TGCTCGTGTTTTGGTGACTCTGAATAGCTATGGCTGATCGCATGGTCTTGTACCGGCGAC
GTGTCTATCAAGTGTCTGCCTTATCAACTTTCGATGGTAGTTTATGTGCCTACCATGGTT
GTTACGGGTAACGGAGAATAAGGGTTCGACTCCGGAGAGGGAGCCTGAGAAACGGCTACC
ACATCCAAGGAAGGCAGCAGGCGCGCAAATTACCCACTCTCGGCATGAGGAGGTAGTGAC
GAAAAATAACGAGACCGTTCTCTATGAGGCCGGTTATCGGAATGGGTACAATTTAAACCC
GTTAACGAGGATCTATGAGAGGGCAAGTCTGGTGCCAGCAGCCGCGGTAATTCCAGCTCT
CAAAGTGTATATCGTCATTGCTGCGGTTAAAAAGCTCGTAGTTGGATCTGCGCTTGAGAA
CTCGGTCCGCCCTTTGGGCGAGAACTGGGCTTCTCGGCTACTTGTGCTGGTTTTCCCTGC
GTTGCCTTCACCGGTCGCGTAGGGTGGCTAGCGAGTTTACTTTGAAAAAATTAGAGTGCT
TCAAGCGGGCTTTAATCTGAATATTCGTGCATGGAATAATAGAATAGGATCTCGGTTCTA
TTTTGTTGGTTTTCTGATCTGAGATAATGGTTAAGAGGGACGGACGGGGGCATTCGTATC
GCTGCGTAACGGATAGAGTTGACGAAACACGGCGGCATTCAACCAATACGGTACTGATG-
TATCTTGGCATCCGACGGGGTCGAGGGTA-AGGTAGCGTCGG-GCTGCGATTGGTGTATT
TGCCGCTGGTATGCGCTGAGAAGTTCGCTGTGGTGCGCTGATGTGCCTAAAGAGGACCAT
ACTCAGGCGTGGAAACCTTTAGGGGCTGAGGCGCGTCCG--CTGTTTTGC-AGTGCGCCC
CGT-TATGCGCACGGCTGTTGCGGGCTGGTGTGGCTGTTGAGCGGTCGCGTGCGACTTGC
TTATGGCGAT-CTGGCTCGTTGAGGTAGTTGCGTGGGTGTATGCCTCAGTGTGAAAGTTG
ACCACCTATCCGACCCGTCTTGAAACACGGACCAAGGAGTCTAGCATATGCGCGAGTCAT
TGGGTGGTAAACCTAAAGGCGTAATGAAAGTAAAGGTAGCTTTAATGCTGCTGATATGGG
ATCCGTATGGTGGCGGCGCACCATAGCCCCGTCCCCGTTGCTTGCAATAGGGCGGAGGAA
GAGCGCATACGCTGGGACCCGAAAGATGGTGAACTATG
>SSU_Seq2-2_D2D3_seq2-1_Binema sp.
ACATGCACCAAAGCTCCGATTAACGACGAGCGCATCTATTAGATTAAAACCAATCGGG-C
AGCCCGTTAATTGGTGACTCTGAATAGCT-TTGCTGATCGCATGGTCTTGTACCGGCGAC
GTGTCTATCAAGTGTCTGCCTTATCAACTTTCGATGGTAGTTTATATGACTACCATGGTG
ATAACGGGTAACGGAGAATAAGGGTTCGACTCCGGAGAGGGAGCCTGAGAAACGGCTACC
ACTTCCAAGGAAGGCAGCAGGCGCGCAAATTACCCACTCTCGGCATGAGGAGGTAGTGAC
GAAAAATAACGAGACCGTTCTCTATGAGGCCGGTTATCGGAATGGGTACAACTTAAACCC
GTTAACGAGGATCTATGAGAGGGCAAGTCTGGTGCCAGCAGCCGCGGTAATTCCAGCTCT
CAAAGTGTATATCGTCATTGCTGCGGTTAAAAAGCTCGTAGTTGGATCTGCGCCTCAGAA
CTCGGTCCATCCACTGGATGTGAACTGGGCTTCTAGGCTAATATTGCTGGTTTTCCCTAC
GTTGCCTTCATCGGTCGCGTAGGGTGGCTAGCGAGTTTACTTTGAAAAAATTAGAGTGCT
TCAAGCGGGCTATTGCCTGAATACTCGTGCATGGAATAATAGAATAGGATCTCGGTTCTA
TTTTGTTGGTTTTCTGATCTGAGATAATGGTTAAGAGGGACAGACGGGGGCATTCGTATC
GCTGCGTAACGGATAGAGTCGACGAAACTTTGCGGTATTCAGCCAAACATT-GCGGACTA
TTTGGTCTCGT-----GAGAGTTGAATTA-AGAGGACTGTATGCGT-AAGTTGGTGTATT
TATCGTCGGTATGTGCTGAGGAATTTGTTGT-ATATG-TTGAAAT---AAAGAGGACCAT
AT--ATATGTGGAAACTTTT-AT-GTTCAGACATATTCTAAATAATTGTA-----A-CAT
TCTCCGCGCGCAAAGTTGTTTT--------TGAATTAC-GAGCGGTCGCATGGATTT-GC
TTGTAATTAAGGATATCTAT--AAATATATGCGTGAGTGTA--TCTCGGTGTGAAAGTCG
ATCACCTATCCGACCCGTCTTGAAACACGGACCAAGGAGTCTAGCATATGCGCAAGTCAT
TGGGTGGTAAACCTAAAGGCGTAATGAAAGTAAATGTTGT--TG-GACAACTGATATGGG
ATCTGTTTAG-TAAAGCGCACCATAGTCCCGTCTATGTTGCTTGCAATAGGGCGGCGATA
GAGCGCATACGCTGGGACCCGAAAGATGGTGAACTATG
>SSU_Seq6-1_D2D3_Seq6-1_Shinghiella_sp.
ACATGCACCAAAGCTCCGACTTTTGAAGAGCGCATCTATTAGATTAAAACCAATCGGG-C
TGCTCGTAAATTGGTGACTCTGAATAGCTATTGCTGATCGCATGGTCTCGAACCGGCGAC
GTGTCTATCAAGTGTCTGCCTTATCAACTTTCGATGGTAGTTTATATGACTACCATGGTG
ATAACGGGTAACGGAGAATAAGGGTTCGACTCCGGAGAGGGAGCCTGAGAAACGGCTACC
ACATCCAAGGAAGGCAGCAGGCGCGCAAATTACCCACTCTCGGCATGAGGAGGTAGTGAC
GAAAAATAACGAGACCGTTCTCATTGAGGCCGGTTATCGGAATGGGTACAATTTAAACCC
GTTAACGAGGATCTATGAGAGGGCAAGTCTGGTGCCAGCAGCCGCGGTAATTCCAGCTCT
CAAAGTGTATATCGTCATTGCTGCGGTTAAAAAGCTCGTAGTTGGATCTTCGCCTTAGAA
CTTGGTCCGTCCACTGGACGTGAACTGGGCTTCTAGGCTAATACTGCTGGTTTTCCCTAC
GTTGCCTTCATCGGTCGCGTAGGGTGGCTAGCGAGTTTACTTTGAAAAAATTAGAGTGCT
TCAAGCGGGCTATTGCCTGAATATTCGTGCATGGAATAATAGAATAGGATCTCGGTTCTA
TTTTGTTGGTTTTCTGATCTGAGATAATGGTTAAGAGGGACAGACGGGGGCATTCGTATC
GCTGCGTAACGGATAGAGTCGACGAAACTCTGCGGCATTCAGCTAAGTATT-GCGGGCTG
TTAAGTCTCGT-----GAGAGTTTAATTA-AGATGTCTGTATGCAT-TTGTTAGTGTATT
TGCCGTCGGTATGCGCCGAGAAATTTGTTAT-ATGTG-TTAATGTT--AAAGAAGTCCAT
AT--TTATGTGGAGACTTTT-GC-GTTAAAGCATATTC-TAATAATTCGA-----AACAT
TCTTCGCGCGCATCAT-GCTTT--------ATGACTTC-GAACGGTCGCGTGGACTT-GT
TTGTTGTGTAGAGCGTATAT--AGACTGTTGCGTGAATGTG--TCTCGGTGTGAAAGTCG
ATCACCTATCCGACCCGTCTTGAAACACGGACCAAGGAGTCTAGCATATGCGCAAGTCAT
TGGGTGGTAAACCTAAAGGCGTAATGAAAGTAAATATTAC--TAATGTAATTGATATGGG
ATCTGTTTAG-CAAGGCGCACCATAGTCCCGTCTTTGTTGCTTGCAATAGGGCGGAGATA
GAGCGCATACGCTGGGACCCGAAAGATGGTGAACTATG
>SSU_SeqA-1_D2D3_SeqA-1_Cephalobellus_sp.3
ACATGCACCAAAGCTCCGATTTTTGACGAGCGCATCTATTAGATTAAAACCAATCGGGCT
TGCTCGTGTTTTGGTGACTCTGAATAGCTATGGCTGATCGCATGGTCTTGTACCGGCGAC
GTGTCTATCAAGTGTCTGCCTTATCAACTTTCGATGGTAGTTTATGTGCCTACCATGGTT
GTTACGGGTAACGGAGAATAAGGGTTCGACTCCGGAGAGGGAGCCTGAGAAACGGCTACC
ACATCCAAGGAAGGCAGCAGGCGCGCAAATTACCCACTCTCGGCATGAGGAGGTAGTGAC
GAAAAATAACGAGACCGTTCTCTATGAGGCCGGTTATCGGAATGGGTACAATTTAAACCC
GTTAACGAGGATCTATGAGAGGGCAAGTCTGGTGCCAGCAGCCGCGGTAATTCCAGCTCT
CAAAGTGTATATCGTCATTGCTGCGGTTAAAAAGCTCGTAGTTGGATCTGCGCTTGAGAA
CTCGGTCCGCCCTTTGGGCGAGAACTGGGCTTCTCGGCTACTTGTGCTGGTTTTCCCTGC
GTTGCCTTCACCGGTCGCGTAGGGTGGCTAGCGAGTTTACTTTGAAAAAATTAGAGTGCT
TCAAGCGGGCTTTAATCTGAATATTCGTGCATGGAATAATAGAATAGGATCTCGGTTCTA
TTTTGTTGGTTTTCTGATCTGAGATAATGGTTAAGAGGGACGGACGGGGGCATTCGTATC
GCTGCGTAACGGATAGAGTTGACGAAACACGGCGGCATTCAACCAATACGGTACTGATG-
TATCTTGGCATCCGACGGGGTCGAGGGTA-AGGTAGCGTCGG-GCTTCTATTGGTGTATT
TGCCGCTGGTATGCGCTGAGAAGTTCGCTGTGGTGCGCTGATGTGCTTAAAGAGGACCAT
ACTCAGGCGTGGAAACCTTTAGGGGCTGAGGCGCGTCCG--CTGTTTTGC-AGTGCGCCC
CGT-TATGCGCACGGCTGTTGCGGGCTGGTGTGGCTGTTGAGCGGTCGCGTGCGACTTGC
TTATGGCGAT-CTGGCTCGTTGAGGTAGTTGCGTGGGTGTATGCCTCAGTGTGAAAGTTG
ACCACCTATCCGACCCGTCTTGAAACACGGACCAAGGAGTCTAGCATATGCGCGAGTCAT
TGGGTGGTAAACCTAAAGGCGTAATGAAAGTAAAGGTCGCTTTAATGCGGCTGATATGGG
ATCCGTATGGTGGCGGCGCACCATAGCCCCGTCCCCGTTGCTTGCAATAGGGCGGAGGAA
GAGCGCATACGCTGGGACCCGAAAGATGGTGAACTATG
>SSU_seqC-1_D2D3_seqC-1_Cephalobellus_sp.3
ACATGCACCAAAGCTCCGATTTTTGACGAGCGCATCTATTAGATTAAAACCAATCGGGCT
TGCTCGTGTTTTGGTGACTCTGAATAGCTATGGCTGATCGCATGGTCTTGTACCGGCGAC
GTGTCTATCAAGTGTCTGCCTTATCAACTTTCGATGGTAGTTTATGTGCCTACCATGGTT
GTTACGGGTAACGGAGAATAAGGGTTCGACTCCGGAGAGGGAGCCTGAGAAACGGCTACC
ACATCCAAGGAAGGCAGCAGGCGCGCAAATTACCCACTCTCGGCATGAGGAGGTAGTGAC
GAAAAATAACGAGACCGTTCTCTATGAGGCCGGTTATCGGAATGGGTACAATTTAAACCC
GTTAACGAGGATCTATGAGAGGGCAAGTCTGGTGCCAGCAGCCGCGGTAATTCCAGCTCT
CAAAGTGTATATCGTCATTGCTGCGGTTAAAAAGCTCGTAGTTGGATCTGCGCTTGAGAA
CTCGGTCCGCCCTTTGGGCGAGAACTGGGCTTCTCGGCTACTTGTGCTGGTTTTCCCTGC
GTTGCCTTCACCGGTCGCGTAGGGTGGCTAGCGAGTTTACTTTGAAAAAATTAGAGTGCT
TCAAGCGGGCTTTAATCTGAATATTCGTGCATGGAATAATAGAATAGGATCTCGGTTCTA
TTTTGTTGGTTTTCTGATCTGAGATAATGGTTAAGAGGGACGGACGGGGGCATTCGTATC
GCTGCGTAACGGATAGAGTTGACGAAACACGGCGGCATTCAACCAATACGGTACTGATG-
TATCTTGGCATCCGACGGGGTCGAGGGTA-AGGTAGCGTCGG-GCTTCTATTGGTGTATT
TGCCGCTGGTATGCGCTGAGAAGTTCGCTGTGGTGCGCTGATGTGCTTAAAGAGGACCAT
ACTCAGGCGTGGAAACCTTTAGGGGCTGAGGCGCGTCCG--CTGTTTTGC-AGTGCGCCC
CGT-TATGCGCACGGCTGTTGCGGGCTGGTGTGGCTGTTGAGCGGTCGCGTGCGACTTGC
TTATGGCGAT-CTGGCTCGTTGAGGTAGTTGCGTGGGTGTATGCCTCAGTGTGAAAGTTG
ACCACCTATCCGACCCGTCTTGAAACACGGACCAAGGAGTCTAGCATATGCGCGAGTCAT
TGGGTGGTAAACCTAAAGGCGTAATGAAAGTAAAGGTCGCTTTAATGCGGCTGATATGGG
ATCCGTATGGTGGCGGCGCACCATAGCCCCGTCCCCGTTGCTTGCAATAGGGCGGAGGAA
GAGCGCATACGCTGGGACCCGAAAGATGGTGAACTATG
>SSU_SeqD-1_D2D3_SeqD-1_Cephalobellus_sp.3
ACATGCACCAAAGCTCCGATTTTTGACGAGCGCATCTATTAGATTAAAACCAATCGGGCT
TGCTCGTGTTTTGGTGACTCTGAATAGCTATGGCTGATCGCATGGTCTTGTACCGGCGAC
GTGTCTATCAAGTGTCTGCCTTATCAACTTTCGATGGTAGTTTATGTGCCTACCATGGTT
GTTACGGGTAACGGAGAATAAGGGTTCGACTCCGGAGAGGGAGCCTGAGAAACGGCTACC
ACATCCAAGGAAGGCAGCAGGCGCGCAAATTACCCACTCTCGGCATGAGGAGGTAGTGAC
GAAAAATAACGAGACCGTTCTCTATGAGGCCGGTTATCGGAATGGGTACAATTTAAACCC
GTTAACGAGGATCTATGAGAGGGCAAGTCTGGTGCCAGCAGCCGCGGTAATTCCAGCTCT
CAAAGTGTATATCGTCATTGCTGCGGTTAAAAAGCTCGTAGTTGGATCTGCGCTTGAGAA
CTCGGTCCGCCCTTTGGGCGAGAACTGGGCTTCTCGGCTACTTGTGCTGGTTTTCCCTGC
GTTGCCTTCACCGGTCGCGTAGGGTGGCTAGCGAGTTTACTTTGAAAAAATTAGAGTGCT
TCAAGCGGGCTTTAATCTGAATATTCGTGCATGGAATAATAGAATAGGATCTCGGTTCTA
TTTTGTTGGTTTTCTGATCTGAGATAATGGTTAAGAGGGACGGACGGGGGCATTCGTATC
GCTGCGTAACGGATAGAGTTGACGAAACACGGCGGCATTCAACCAATACGGTACTGATG-
TATCTTGGCATCCGACGGGGTCGAGGGTA-AGGTAGCGTCGG-GCTTCTATTGGTGTATT
TGCCGCTGGTATGCGCTGAGAAGTTCGCTGTGGTGCGCTGATGTGCTTAAAGAGGACCAT
ACTCAGGCGTGGAAACCTTTAGGGGCTGAGGCGCGTCCG--CTGTTTTGC-AGTGCGCCC
CGT-TATGCGCACGGCTGTTGCGGGCTGGTGTGGCTGTTGAGCGGTCGCGTGCGACTTGC
TTATGGCGAT-CTGGCTCGTTGAGGTAGTTGCGTGGGTGTATGCCTCAGTGTGAAAGTTG
ACCACCTATCCGACCCGTCTTGAAACACGGACCAAGGAGTCTAGCATATGCGCGAGTCAT
TGGGTGGTAAACCTAAAGGCGTAATGAAAGTAAAGGTCGCTTTAATGCGGCTGATATGGG
ATCCGTATGGTGGCGGCGCACCATAGCCCCGTCCCCGTTGCTTGCAATAGGGCGGAGGAA
GAGCGCATACGCTGGGACCCGAAAGATGGTGAACTATG
>SSU_seqE-1_D2D3_seqE-1_Cephalobellus_sp.3
ACATGCACCAAAGCTCCGATTTTTGACGAGCGCATCTATTAGATTAAAACCAATCGGGCT
TGCTCGTGTTTTGGTGACTCTGAATAGCTATGGCTGATCGCATGGTCTTGTACCGGCGAC
GTGTCTATCAAGTGTCTGCCTTATCAACTTTCGATGGTAGTTTATGTGCCTACCATGGTT
GTTACGGGTAACGGAGAATAAGGGTTCGACTCCGGAGAGGGAGCCTGAGAAACGGCTACC
ACATCCAAGGAAGGCAGCAGGCGCGCAAATTACCCACTCTCGGCATGAGGAGGTAGTGAC
GAAAAATAACGAGACCGTTCTCTATGAGGCCGGTTATCGGAATGGGTACAATTTAAACCC
GTTAACGAGGATCTATGAGAGGGCAAGTCTGGTGCCAGCAGCCGCGGTAATTCCAGCTCT
CAAAGTGTATATCGTCATTGCTGCGGTTAAAAAGCTCGTAGTTGGATCTGCGCTTGAGAA
CTCGGTCCGCCCTTTGGGCGAGAACTGGGCTTCTCGGCTACTTGTGCTGGTTTTCCCTGC
GTTGCCTTCACCGGTCGCGTAGGGTGGCTAGCGAGTTTACTTTGAAAAAATTAGAGTGCT
TCAAGCGGGCTTTAATCTGAATATTCGTGCATGGAATAATAGAATAGGATCTCGGTTCTA
TTTTGTTGGTTTTCTGATCTGAGATAATGGTTAAGAGGGACGGACGGGGGCATTCGTATC
GCTGCGTAACGGATAGAGTTGACGAAACACGGCGGCATTCAACCAATACGGTACTGATG-
TATCTTGGCATCCGACGGGGTCGAGGGTA-AGGTAGCGTCGG-GCTTCTATTGGTGTATT
TGCCGCTGGTATGCGCTGAGAAGTTCGCTGTGGTGCGCTGATGTGCTTAAAGAGGACCAT
ACTCAGGCGTGGAAACCTTTAGGGGCTGAGGCGCGTCCG--CTGTTTTGC-AGTGCGCCC
CGT-TATGCGCACGGCTGTTGCGGGCTGGTGTGGCTGTTGAGCGGTCGCGTGCGACTTGC
TTATGGCGAT-CTGGCTCGTTGAGGTAGTTGCGTGGGTGTATGCCTCAGTGTGAAAGTTG
ACCACCTATCCGACCCGTCTTGAAACACGGACCAAGGAGTCTAGCATATGCGCGAGTCAT
TGGGTGGTAAACCTAAAGGCGTAATGAAAGTAAAGGTCGCTTTAATGCGGCTGATATGGG
ATCCGTATGGTGGCGGCGCACCATAGCCCCGTCCCCGTTGCTTGCAATAGGGCGGAGGAA
GAGCGCATACGCTGGGACCCGAAAGATGGTGAACTATG
>SSU seqA-1 D2D3_seqA-1 Cephalobellus sp.2
ACATGCACCAAAGCTCCGATTTTTGACGAGCGCATCTATTAGATTAAAACCAATCGGGCC
TGCCCGTTTTTTGGTGACTCTGAATAGCTATGGCTGATCGCATGGTCTTGCACCGGCGAC
GTGTCTATCAAGTGTCTGCCTTATCAACTTTCGATGGTAGTTTATGTGCCTACCATGGTT
GTTACGGGTAACGGAGAATAAGGGTTCGACTCCGGAGAGGGAGCCTGAGAAACGGCTACC
ACATCCAAGGAAGGCAGCAGGCGCGCAAATTACCCACTCTCGGCATGAGGAGGTAGTGAC
GAAAAATAACGAGACCGTTCTCATTGAGGCCGGTTATCGGAATGGGTACAATTTAAACCC
GTTAACGAGGATCTATGAGAGGGCAAGTCTGGTGCCAGCAGCCGCGGTAATTCCAGCTCT
CAAAGTGTATATCGTCATTGCTGCGGTTAAAAAGCTCGTAGTTGGATCTGCGCTTGGGAA
CTCGGTCCACCCTTGTGGTGAGAACTGGGCTTCCCGGCTACATTTGCTGGTTTTCTCCGC
ATTGCCTTTACCGGTCGTGTGGAGTGGCTAGCGAGTTTACTTTGAAAAAATTAGAGTGCT
TCAAGCGGGCTTTAATCTGAATATTCGTGCATGGAATAATAGAATAGGATCTCGGTTCTA
TTTTGTTGGTTTTCTGAATTGAGATAATGGTTAAGAGGGACAGACGGGGGCATTCGTATC
GCTACGTAACGGATAGAGTTGACGAAACTCGGTGGCATTCAACTGGTGCGGCTCTGGCGG
CAATGTAACACTCT--TGGGGTGCGGTTGCCGGTCGCTGAAGGGTCGCGTCCTGTGTATT
TGCCATCGGTATGCGCCGAGAGGTTCGCTATGGTGCGTTGACAGC-C-AAAGAGGACCGT
GCCCGGGTGCGGAAACCTTTGCGGGTTGAGGCGTATCCGTTCTGCTGGT---TTGTGCCC
CGCTGGTGCGCACGGTTGCTGCGGGCTGATGTGGCTGTTGAGCGGTCGCGTGCGACTTGC
TTATAGCGACGTTGGCTCGTTGGGATGGTTGCGTGGGCTTGTGCCTCGGTGTGAAAGTCG
ACCACCTATCCGACCCGTCTTGAAACACGGACCAAGGAGTCTAGCATATGCGCAAGTCAT
TGGGTGGTAAACCTAAAGGCGCAATGAAAGTAAAGATCGCTTTAGTGCGGTTGATATGGG
ATCCGCAGAGTGGTGGCGCACCATAGCCCCGTCCCCGTTGCTTGCAGTAGGGCGGAGGTA
GAGCGCATACGCTGGGACCCGAAAGATGGTGAACTATG
>MF668724.1_MF668725.1_Cephalobellus_brevicaudatus
ACATGCACCAAAGCTCCGATTTTTGACGAGCGCATCTATTAGATTAAAACCAATCGGGCT
TGGCTGTTTTCTGGTGACTCTGAATAGCTATGGCTGATCGCATGGTCTTGCACCGGCGAC
GTGTCTATCAAGTGTCTGCCTTATCAACTTTCGATGGTAGTTTATGTGCCTACCATGGTT
GTTACGGGTAACGGAGAATAAGGGTTCGACTCCGGAGAGGGAGCCTGAGAAACGGCTACC
ACATCCAAGGAAGGCAGCAGGCGCGCAAATTACCCACTCTCGGCATGAGGAGGTAGTGAC
GAAAAATAACGAGACCGTTCTCTTTGAGGCCGGTTATCGGAATGGGTACAATTTAAACCC
GTTAACGAGGATCTATGAGAGGGCAAGTCTGGTGCCAGCAGCCGCGGTAATTCCAGCTCT
CAAAGTGTATATCGTCATTGCTGCGGTTAAAAAGCTCGTAGTTGGATCTGCGCTTGGGAA
CTCGGTCCACCTTTTGGGTGAGAACTGGGCTTCCCGGCTACTTTTGCTGGTTTTCCCTGC
ATTGCCTTTACCGGTCGTGTAGGGTGGCTAGCGAGTTTACTTTGAAAAAATTAGAGTGCT
TCAAGCGGGCTTTAATCTGAATACTCGTGCATGGAATAATAGAATAGGATCTCGGTTCTA
T-TTGTTGGTTTTCTGAATTGAGATAATGGTTAAGAGGGACAGACGGGGGCATTCGTATC
GCTACGTAACGGATAGAGTTGACGAAACTCGATGGCATTCAGCCGATACGGTGCCGATGG
TGATTATACATTCG--AGGGGTGCGATTGCTGGTTGCGTCGGAACTGCGATCGGTGTATT
TGCCGTCGGTATGCGCTGAGAAGTTCGTTGCGGTGCGCTGACAGA-C-AAAGAGGACCGT
GCCCGGGTGTGGAAACTTTTGG-GGTTGAGGCGTATTCGTTGTTGTA------TGTGCCC
CGCTAGGGCGCGCGGTTGCTGCGGGCTGGTGTGGCTGTTGAGCGGTCGCGTGCGACTTGC
TTATAGCTATGCTGGCTCGTTGGGACAGTTGCGTGGGCTAATGCCTCGGTGTGAAAGTCG
ACCACCTATCCGACCCGTCTTGAAACACGGACCAAGGAGTCTAGCATATGCGCGAGTCAT
TGGGTGGTAAACCTAAAGGCGCAATGAAAGTAAAGATCGCTTTAATGCGGTTGATATGGG
ATCCGTATAGTGGCGGCGCACCATAGCCCCGTCCCCGTTGCTTGCAATAGGGCGGAGGTA
GAGCGCATACGCTGGGACCCGAAAGATGGTGAACTATG
>KX844644.1_KX844645.1_Travassosinema_claudiae
ACATGCACCAAAGCTCCGATTTTTGACGAGCGCATCTATTAGACTAAAACCAATCGGGCT
TGCTCGTGTTTTGGTGACTCTGAATAGCTATTGCTGATCGTATGGTCTTGTACCGGCGAC
GTGTCTATCAAGTGTCTGCCTTATCAACTTTCGATGGTAGTTTATGTGCCTACCATGGTT
GTTACGGGTAACGGAGAATAAGGGTTCGACTCCGGAGAGGGAGCCTGAGAAACGGCTACC
ACATCTAAGGAAGGCAGCAGGCGCGCAAATTACCCACTCTCGGCATGAGGAGGTAGTGAC
GAAAAATAACGAGACCGTTCTCTATGAGGCCGGTTATCGGAATGGGTACAATTTAAACCC
GTTAACGAGGATCTATGAGAGGGCAAGTCTGGTGCCAGCAGCCGCGGTAATTCCAGCTCT
CAAAGTGTATATCGTCATTGCTGCGGTTAAAAAGCTCGTAGTTGGATCTGCGCTTGGGAA
CTCGGTCCGCCCTTTGGGCGAGAACTGGGCTTCCCGGCTACTTGTGCTGGTTTTCCCTGT
GTTGCCTTCACCGGTCGCGCAGGGTGGCTAGCGAGTTTACTTTGAAAAAATTAGAGTGCT
TCAAGCGGGCTTTAACCTGAATATTCGTGCATGGAATAATAGAATAGGATCTCGGTTCTA
CTTTGTTGGTTTTCTGATCTGAGATAATGGTTAAGAGGGACGGACGGGGGCATTCGTATC
GCTGCGTAACGGATAGAGTTGACGAAACACGGTGGCATTCAGCCAATACGGCAACGATG-
TATTTTCACCTTTT--GGGTGCGGAAGTA-AGGTTGCGTCGGGGCTTATTTTGGTGTGCT
TGCCGCCGGTAGGCGCTGAGAAGTTCGCTGTGGTACGCTGACGTATCCAGAGAGGACCAC
GCTCAGGCGTGGAAACCTCT-GGGGCTGAGGCGTGTCCGA-CTGTTTCGC-AGTGTGGCC
CGTCTGTGTGCGCGGTTGCCGTGGGCTGGTGTGGCCGTTGGGCGGTCGCTTGCGACTTGC
CTATGGTGAT-CTGGTTCGC-GGGATGGTTGCGTTGGCCGATGCCTCGGTGTAAAAGTTG
ACCACCTATCCGACCCGTCTTGAAACACGGACCAAGGAGTCTAGCATATGCGCGAGTCAT
TGGGTGGTAAACCTAAAGGCGAAATGAAAGTAAAGGTTGCTTTAATGTAGCTGATATGGG
ATCCGTATGGTGGCGGCGCACCATAGCCCCGTCCTTATTGCTTGCAATAGGGCGGAGGTA
GAGCGCATACGCTGGTACCCGAAAGATGGTGAACTATG
>OP793505.1_OP793504.1_Travassosinema_viatorum
ACATGCACCAAAGCTCCGATTTTTGACGAGCGCATCTATTAGACTAAAACCAATCGGGCT
T--CTGTGTTTTGGTGACTCTGAATAGCTACTGCTGATCGCATGGTCTTGTACCGGCGAC
GTGTCTATCAAGTGTCTGCCTTATCAACTTTCGATGGTAGTTTATGTGCCTACCATGGTT
GTTACGGGTAACGGAGAATAAGGGTTCGACTCCGGAGAGGGAGCCTGAGAAACGGCTACC
ACATCTAAGGAAGGCAGCAGGCGCGCAAATTACCCACTCTCGGCATGAGGAGGTAGTGAC
GAAAAATAACGAGACCGTTCTCTATGAGGCCGGTTATCGGAATGGGTACAATTTAAACCC
GTTAACGAGGATCTATGAGAGGGCAAGTCTGGTGCCAGCAGCCGCGGTAATTCCAGCTCT
CAAAGTGTATATCGTCATTGCTGCGGTTAAAAAGCTCGTAGTTGGATCTGCGCTTGGGAA
CTCGGTCCGCCCTTTGGGCGAGAACTGGGCTTCCCGGCTACTTGTGCTGGTTTTCCCTGT
GTTGCCTTCACCGGTCGCGCAGGGTGGCTAGCGAGTTTACTTTGAAAAAATTAGAGTGCT
TCAAGCGGGC-TTTACCTGAATATTCGTGCATGGAATAATAGAATAGGATCTCGGTTCTA
CTTTGTTGGTTTTCTGATCTGAGATAATGGTTAAGAGGGACGGACGGGGGCATTCGTATC
GCTGCGTAACGGATAGAGTTGACGAAACACGGTGGCATTCAGCCAATACGGCAACGATG-
TATCTTCACCTTCT--GGGTGCGGAGGTG-AGGTTGCGTCGATGCTTACATTGGTGTGCT
TGCCGCCGGTAGGCGCTGAGAAGTTCGCTGTGGTACGCTGACGTATCCAGAGAGGACCAC
GCTCAGGCGTGGAAACCTCT-GGGGCTGAGGCGTGTCCGA-CTGTTTCGC-AGTGTGGTT
CGT-TATGTGCGCGGTTGCCGCGGGCTGGTGTGGCCGTTGGGCGGTCGCTTGCGACTTGC
TTATGGTGAC-CCGGTTCGC-GGAATGGCTGCGTTGGCCGATGCCTCGGTGTAAAAGTTG
ACCACCTATCCGACCCGTCTTGAAACACGGACCAAGGAGTCTAGCATATGCGCGAGTCAT
TGGGTGGTAAACCTAAAGGCGAAATGAAAGTAAAGGTTGCTTTAATGCAGCTGATATGGG
ATCCGTATGGTGGCGGCGCACCATAGCCCCGTCCTTATTGCTTGCAATAGGGCGGAGGTA
GAGCGCATACGCTGGTACCCGAAAGATGGTGAACTATG
>OR514712.1_OR514715.1_Cephalobellus_osmodermae
ACATGCACCAAAGCTCTGATTTTTGACGAGCGCATCTATTAGATTAAAACCAATCGGGCT
T--CTGTGTTTTGGTGACTCTGAATAGCTATGGCTGATCGCATGGTCTTGTACCGGCGAC
GTGTCTATCAAGTGTCTGCCTTATCAACTTTCGATGGTAGTTTATGTGCCTACCATGGTT
GTTACGGGTAACGGAGAATAAGGGTTCGACTCCGGAGAGGGAGCCTGAGAAACGGCTACC
ACATCCAAGGAAGGCAGCAGGCGCGCAAATTACCCACTCTCGGCATGAGGAGGTAGTGAC
GAAAAATAACGAGACCGTTCTCTATGAGGCCGGTTATCGGAATGGGTACAATTTAAACCC
GTTAACGAGGATCTATGAGAGGGCAAGTCTGGTGCCAGCAGCCGCGGTAATTCCAGCTCT
CAAAGTGTATATCGTCATTGCTGCGGTTAAAAAGCTCGTAGTTGGATCTGCGCTTGAGAA
CTCGGTCCGCCCTTTGGGCGAGAACTGGGCTTCTCGGCTACTTGTGCTGGTTTTCCCTGC
GTTGCCTTCACCGGTCGCGTAGGGTGGCTAGCGAGTTTACTTTGAAAAAATTAGAGTGCT
TCAAGCGGGC-TTTATCTGAATATTCGTGCATGGAATAATAGAATAGGATCTCGGTTCTA
TTTTGTTGGTTTTCTGATCTGAGATAATGGTTAAGAGGGACGGACGGGGGCATTCGTATC
GCTGCGTAACGGATAGAGTTGACGAAACACGGCGGCATTCAACCAATACGGTACTGATG-
TATCTTGGCATCCGACGGGGTCGAGGGTA-AGGTAGCGTCGG-GCTGCGATTGGTGTATT
TGCCGCTGGTATGCGCTGAGAAGTTCGCTGTGGTGCGCTGATGTGCTTAAAGAGGACCAT
ACTCAGGCGTGGAAACCTTTAGGGGCTGAGGCGCGTCCG--CTGTTTTGC-AGTGCGCCC
CGT-TATGCGCACGGCTGTTGCGGGCTGGTGTGGCTGTTGAGCGGTCGCGTGCGACTTGC
TTATGGCGAT-CTGGCTCGTTGAGGTAGTTGCGTGGGTGTATGCCTCAGTGTGAAAGTTG
ACCACCTATCCGACCCGTCTTGAAACACGGACCAAGGAGTCTAGCATATGCGCGAGTCAT
TGGGTGGTAAACCTAAAGGCGTAATGAAAGTAAAGGTAGCTTTAATGCTGCTGATATGGG
ATCCGTATGGTGGCGGCGCACCATAGCCCCGTCCCCGTTGCTTGCAATAGGGCGGAGGAA
GAGCGCATACGCTGGGACCCGAAAGATGGTGAACTATG
>MH411156.1_MH411129.1_Hystrignathus_rigidus
ACATGCACCAAAGCTCCGATT-TTGACGAGCGCATCTATTAGATTAAAACCAATCGAGCT
TGCTCGTTGGCTGATGACTCTGAATAGCTATAGCTGATCGCATGGTCTCGTACCGGCGAC
TCATCAATCAAGTGTCTGCCTTATCAACTTTCGATGGTAGTTTATGTGCCTACCATGGTT
GTTACGGGTAACGGAGAATAAGGGTTCGACTCCGGAGAGGGAGCCTGAGAAACGGCTACC
ACATCCAAGGAAGGCAGCAGGCGCGCAAATTACCCACTCTCGGCACGAGGAGGTAGTGAC
GAAAAATAACGAGACCGTTCTCATTGAGGCCGGTTATCGGAATGGGTACAATTTAAACCC
GTTAACGAGGATCTATGAGAGGGCAAGTCTGGTGCCAGCAGCCGCGGTAATTCCAGCTCT
CAAAGTGTATATCGTCATTGCTGCGGTTAAAAAGCTCGTAGTTGGATCTTCGCTTGGGGA
CTCGGTCCACCCCCTGGGTGAGCACTGGGATTCCCGGCTATTTTTGTTGGTTTTCCCTGC
ATTGCCTTCACCGGTCGTGTAGGGTGGCTAGCGAGTTTACTTTGAAAAAATTAGAGTGCT
TAAAGCGGGCTTTAATCTGAATATCCGCGCATGGAATAATAGAAGAGGATTTCGGTTCTG
TTTTGTTGGTTTTCTGAACTGAGATAATGGTTAAGAGGGACAGACGGGGGCATTCGTATC
GCTACGTAACGGATAGAGTTGACGAAGCCTGGTGGCATTCAGCCGATACGGTGTCGATGG
TCCTTAT-CACCTCCGGTGGATGGGGGCCTCGGTAGCGTTGATACTGAAATTGGTGTATT
TGCTCTGGGTATGCGCTGAGAGGTTTGCTGTGGTGTGCTAAGAGTTCTGAAGAGGACTGT
GCCCAGGTGTAGAAACCTTTGG-GGTTTAGGCGTATCCGTGCCGGTTAGCGGTTGTGCCC
CGCTGGTGCGCATGGCTGCTACGGGCTAGTGTGACTGTTGAGCGGTCGCTTGCGACTTGC
TTATAGTGGC-TTGGCTCGTTGGGGTGGTTGCGTGGGTTAATACCTCGGTGTAAAAGTCA
ATCACCTATCCGACCCGTCTTGAAACACGGACCAAGGAGTCTAGCATATACGCGAGTCAT
TGGGTGGTAAACCTAAAGGCGTAATGAAAGTGAAGATCGCTTTAGTGCGGTTGATATGGG
ATCCGTATGGTGGCGGCGCACCATAGCCCCGTCCCAGTTGCTTGCAATAGGGCGGAGGTA
GAGCGTATACGCTGGGACCCGAAAGATGGTGAACTATG
>MH577324.1_MH569782.1_Lepidonema_magnum
ACATGCACCAAAGCTCCGATT-TTGACGAGCGCATCTATTAGACTAAAACCAATCGAGCT
TGCTCGTTGGCTGGTGACTCTGAATAGCTATAGCTGATCGCATGGTCTTGTACCGGCGAC
TTATCAATCAAGTGTCTGCCTTATCAACTTTCGATGGTAGTTTATGTGCCTACCATGGTT
GTTACGGGTAACGGAGAATAAGGGTTCGACTCCGGAGAGGGAGCCTGAGAAACGGCTACC
ACATCCAAGGAAGGCAGCAGGCGCGCAAATTACCCACTCTCGGCATGAGGAGGTAGTGAC
GAAAAATAACGAGACCGTTCTCATTGAGGCCGGTTATCGGAATGGGTACAATTTAAACCC
GTTAACGAGGATCTATGAGAGGGCAAGTCTGGTGCCAGCAGCCGCGGTAATTCCAGCTCT
CAAAGTGTATATCGTCATTGCTGCGGTTAAAAAGCTCGTAGTTGGATCTGTGCTTGGGAA
CTCGGTCCACCCCCTGGGTGAGCACTGGGATTCCCGGCTATTTTTGCTGGTTTTCCTTGC
ATTGCCTTCACCGGTCGTGTAGGGTGGCTAGCGAGTTTACTTTGAAAAAATTAGAGTGCT
TCAAGCGGGCTTTAATCTGAATATTCGTGCATGGAATAATAGAAGAGGATTTCGGTTCTG
TTTTGTTGGTTTTCTGAACTGAGATAATGGTTAAGAGGGACAGACGGGGGCATTCGTATC
GCTACGTAACGGATAGAGTTGACGAAGCCTGGTGGCATTCAGCCGATACGGTGTCGACGG
TCCTTAA-CACTTCCGGTGGATGGGGGCCTCGGTAGTGTTGATACTGAAATTGGTGTATT
TGCTCTGGGTATGTGCTGAGAGGTTTGCTGTGGTGTGCTGAAGGTTCTGAAGAGGACTGT
ACCCTGGTGTAGAAACCTTTGG-GGTTTAGGCGTATCCGTGCCTGTTAGCGGTTGTGCCC
CGCTGGTGCGCGTGGCTGTTACGGGCTAGTGTGACTGTTGAGCGGTCGCTTGCGACTTGC
TTATAGTGGC-TTGGCTCGTTGGGGTTATTGCGTGGGCTAATACCTCGGTGTAAAAGTCA
ATCACCTATCCGACCCGTCTTGAAACACGGACCAAGGAGTCTAGCATATACGCGAGTCAT
TGGGTGGTAAACCTAAAGGCGTAATGAAAGTGAAGATCGCTTTAGTGCGGTTGATATGGG
ATCCGTATGGTGGCGGCGCACCATAGCCCCGTCCTAGCTGCTTGCAGTAGGGCGGAGGTA
GAGCGTATACGCTGGGACCCGAAAGATGGTGAACTATG
>MN578051.1_MN578047.1_Urbanonema_osorioi
ACATGCACCAAAGCTCCGATT-TTGACGAGCGCATCTATTAGATTAAAACCAATCGAGCT
TGCTCGTTGGCTGGTGACTCTGAATAGCTATAGCTGATCGCATGGTCTTGTACCGGCGAC
TTATCTATCAAGTGTCTGCCTTATCAACTTTCGATGGTAGTTTATGTGCCTACCATGGTT
GTTACGGGTAACGGAGAATAAGGGTTCGACTCCGGAGAGGGAGCCTGAGAAACGGCTACC
ACATCCAAGGAAGGCAGCAGGCGCGCAAATTACCCACTCTCGGCATGAGGAGGTAGTGAC
GAAAAATAACGAGACCGTTCTCATTGAGGCCGGTTATCGGAATGGGTACAATTTAAACCC
GTTAACGAGGATCTATGAGAGGGCAAGTCTGGTGCCAGCAGCCGCGGTAATTCCAGCTCT
CAAAGTGTATATCGTCATTGCTGCGGTTAAAAAGCTCGTAGTTGGATCTTCGCTTGGGAA
CTCGGTCCACCCCCTGTGTGAGCACTGGGCTTCCCGGCTATTTTTGCTGGTTTTCCCTGC
ATTGCCTTTACCGGTCGTGTAGGGTGGCGAGCGAGTTTACTTTGAAAAAATTAGAGTGCT
TCAAGCGGGCTTTAATCTGAATATTCGTGCATGGAATAATAGAACAGGATTTCGGTTCTG
TTTTGTTGGTTTTCTGAACTGAGATAATGGTTAAGAGGGACAGACGGGGGCATTCGTATC
GCTACGTAACGGATAGAGTTGACGAAGCCTGGTGGCATTCAACCGATACTGTGTCGGCGG
TCCTTAA-CATCGCCAGTGGGTGGGGACCTTGGTAGCGTTGATATTGAAATTGGTGTATT
TGCTCTGGGTATGCGCTGAGAGGTTTGCTGTGGTGTGCTAAAAATTCTGAAGAGGACTGT
ACTCAGGTGTAGAAACCTTTGG-GGTTTAGGCGTATCCGTGCCGGTTAGAGGTTGTGCCC
CGCTGGTGCGCACGGCTCCTACGGGCTAGTGTGACTGTTGAGCGGTCGCTTGCGACTTGC
TTATAGTGAC-TTGGCTCGTTGGGGTGGTTGCGTGGGTTAATACCTCGGTGTAAAAGTCA
ATCACCTATCCGACCCGTCTTGAAACACGGACCAAGGAGTCTAGCATATACGCGAGTCAT
TGGGTGGCAAACCTAAAGGCGTAATGAAAGTGAAGATTGCTTTAGTGCGATTGATATGGG
ATCCGCGTGGTAGCGGCGCACCATAGCCCCGTCCCAGTTGCTTGCAATGGGGCGGAGGTA
GAGCGTATACGCTGGGACCCGAAAGATGGTGAACTATG
>MH577322.1_MH244508.1_Coynema_poeyi
ACATGCACCAAAGCTCCGATTTTTGAAGAGCGCATCTATTAGACTAAAACCAATCGGGCA
TGCTCGTATGTTGGTGACTCTGAATAGCTATAGCTGATCGCATGGTCATGTACCGGCGAC
ATCTCTATCAAGTGTCTGCCTTATCAACTTTCGATGGTAGTTTATGTGCCTACCATGGTT
GTTACGGGTAACGGAGAATAAGGGTTCGACTCCGGAGAGGGAGCCTGAGAAACGGCTACC
ACATCCAAGGAAGGCAGCAGGCGCGCAAATTACCCACTCTCGGCATGAGGAGGTAGTGAC
GAAAAATAACGAGACCGTTCTCATTGAGGCCGGTTATCGGAATGGGTACAATCTAAACCC
GTTAACGAGGATCTATGAGAGGGCAAGTCTGGTGCCAGCAGCCGCGGTAATTCCAGCTCT
CAAAGTGTATATCGTCATTGCTGCGGTTAAAAAGCTCGTAGTTGGATCTTCACTAGGGGA
CCTGGTCCACTCTTTGGGTGAGCACTGGGCTTCCCGGCTTCTATTGTTGGTTTTCCCTGC
ATTGCCTTTACCGGTCGTGTAGGGTGGCCAGCGAGTTTACTTTGAAAAAATTAGAGTGCT
TCAAGCGGACTTTAATCTGAATATTCGTGCATGGAATAATAGAACAGGATCTCGGTTCTG
TTTTGTTGGTTTTCTGAATTGAGATAATGGTTAAGAGGGACAGACGGGGGCATTCGTATC
GCTACGTAACGGATAGAGTTGACGAAACCCGGTAGCACTCAGCCAATTTGACGCCGATGA
TCCTTTG-CACTCATTTGGGGTGGGGATG-TGGTTGCGTCGGAGCC-CAATTGGTGTATT
TGCTCTGGGTAAGCGCTGAGAAACTGGCTGTGGTATGCTGACAGTTCTAAAGAGGACCAT
GCCCAGGTGTGGAAACCTTTGG-GGCTGAGGCGTATCCATGCC--TTTG-GGTTGTGCCC
GGCTGTAGCGCATTGTCACTGTGGGCTAGTGTGACTGTTGAGCGGTCGCTTGCGACTTGC
TTACAGTGGC-TTGGCTCATTGGGGTGATTGCGTGGGTAGACGCCTCGGTGTAAAAGTTG
ACCACCTATCCGACCCGTCTTGAAACACGGACCAAGGAGTCTAGCATATATGCGAGTCAT
TGATTGGTAAACCCATTGGCGTAATGAAAGTAAAGGTCGCTTTAGTGCGGCTGATATGGG
ACCCGTAGAGTGGCGGTGCACCATAGCCCCGTCCTGGTTGCTTGCAATAGGGCGGAGGTA
GAGCATATACGCTGGGACCCGAAAGATGGTGAACTATG
>MH220047.1_MN628600.1_Triumphalisnema_zuuei
ACATGCACCAAAGCTGCGATTATTGACGAGCGCATCTATTAGATTAGAACCGATCGGGCC
TGGCTGTTTACTGGTGACTCTGAATAGCTATAGCTGATCGCATGGTCCTGTACCGGCGAC
ATCTCTATCAAGTGTCTGCCTTATCAACTTTCGATGGTAGTTTATGTGCCTACCATGGTT
GTTACGGGTAACGGAGAATAAGGGTTCGACTCCGGAGAGGGAGCCTGAGAAACGGCTACC
ACATCCAAGGAAGGCAGCAGGCGCGCAAATTACCCACTCTCGGCATGAGGAGGTAGTGAC
GAAAAATAACGAGACCGTTCTCATTGAGGCCGGTTATCGGAATGGGTACAATTTAAACCC
GTTAACGAAGATCTATGAGAGGGCAAGTCTGGTGCCAGCAGCCGCGGTAATTCCAGCTCT
CAAAGTGTATATCGTCATTGCTGCGGTTAAAAAGCTCGTAGTTGGATCTGAGCTTGGGAA
CTTGGTCCACCCTTTGGGTGAGTACTGGGCTTCCCGGCCACTTTTGCTGGTTTTCCCTGC
ATTGCCTTCACCGGTTGTGTAGGGTGGCTAGCGAGTTTACTTTGAAAAAATTAGAGTGCT
TAAAGCGGGCTTTAATCTGAATATTGGTGCATGGAATAATAGAACAGGATCTCGGTTCTG
TTTTGTTGGTTTTCTGAATTGAGATAATGGTTAAGAGGGACAGACGGGGGCATTCGTATC
GCTACGTAACGGATAGAGTTGACGGAGTCCGGTGGCATTCAGCCGATACGGTGACGATGG
TCCTTTT-CACTTCAGGGGGGTGGGGACG-TGGTTGCGTCGTAACTGCGATCGGTGTAGT
TGCTCTGGATATGCGCCGAGAGGTTCGCTGCGGTATGCTGACAATTCCAAAGAGGACTGT
GCTCAGGCGTGGAAACCTTTGG-GGTTTAGGCGTGTTCGTGCCAGTTAGTGGTTGTGCCC
GGCTG---CGCACGACTGCTGCGGGCTAGTGTGACTGTTGAGCGGTCGCTTGCGACTTGC
TTATGGTGAC-TTGGCCTGTTGGGGTAGTTGCGTGGGCGAATACTTCGGTGTTCCAGTCA
ATCACCTATCCGACCCGTCTTGAAACACGGACCAAGGAGTCTAGCATGTACGCGAGTCAT
TGGGTGGTAAACCCAAAGGCGCAATGAAAGTAAAGATAGCCCTAGTGTTGTTGATATGGG
ATCCGTACGGTTGCGGCGCACCATAGCCCCGTCCAAGTTACTTAACGTGGG-CGGAGGCA
GAGCGTACACGCTGGGACCCGAAAGATGGTGAACTATG
>MN190720.1_MN190721.1_Aorurus_agile
ACATGCACCAAAGCTCCGATTTTTGACGAGCGCATCTATTAGACTAAAACCAATCGGGTT
TGCCCGTGTTTTGGTGACTCTGAATAGCTACAGCTGATCGCATGGTCTTGTACCGGCGAC
GTGTCTATCAAGTGTCTGCCTTATCAACTTTCGATGGTAGTTTATGTGCCTACCATGGTT
GTTACGGGTAACGGAGAATAAGGGTTCGACTCCGGAGAGGGAGCCTGAGAAACGGCTACC
ACATCCAAGGAAGGCAGCAGGCGCGCAAATTACCCACTCTCGGCATGAGGAGGTAGTGAC
GAAAAATAACGAGACCGTTCTCTATGAGGCCGGTTATCGGAATGGGTACAATTTAAACCC
GTTAACGAGGATCTATGAGAGGGCAAGTCTGGTGCCAGCAGCCGCGGTAATTCCAGCTCT
CAAAGTGTATATCGTCATTGCTGCGGTTAAAAAGCTCGTAGTTGGATCTGCGCTTGAAGA
CTCGGTCCACCCTCTGGGTGAGAACTGGGCTCTTCGGCTACT-GTGCTGGTTTTCCCTGC
ATTGCCTTTACCGGTCGTGTAGGGTGGCTAGCGAGTTTACTTTGAAAAAATTAGAGTGCT
TAACGCGGGCT-TTACCTGAATATTTGTGCATGGAATAATAGAATAGGATCTCGGTTCTA
TTTTGTTGGTTTTCTGAGCTGAGATAATGGTTAAGAGGGACAGACGGGGGCATTCGTATC
GCTGCGTAACGGATAGAGTTGACGAAACTCGGCGGCATTCACCCGACRACGTACTGTTGT
GTTA-CTGCT----TCGTGGTGGCAA-TGGGGGTTTTGCGGTCGAGT-AGTTGGTGTATT
TGCCGTCGGTATGCGCCGAGAAGCTCGCTGTGGTGCGTTGATGTGTCTAAAGAGGACCGC
ACTCGGGTGTGGAAACCTTTAG-GGCTGAGGCGTATCCG--GTGCATCGCGCAG-CGCCC
GTTATG-GTGCATGGCTGTTGCGGATTGGTGTGGCTGTTGG-CGGTCGCGTGCGACTTGT
CGACAGT-GAGCTGGTCCGTTGGGG-TATTGCG-TGGCGTA-AACTCGGTGTAAAAGTTG
ACCACCTATCCGACCCGTCTTGAAACACGGACCAAGGAGTTTAGCATATGCGCAAGTCAT
TGGGTGGAAAACCCAAAGGCGTAATGAAAGTAAAGATCGCTCTAG--CGGTTGATATGGG
ATCCGCAGAGGGGCGGCGCACCATAGCCCCGTCCCTGTTGCTTGCAATGGGGCGGAGGTA
GAGCGCATACGCTGAGACCCGAAAGATGGTGAACTATG
>SSU seq8-2 MT988313_Thelastomatidae sp.1
ACATGCACCAAAGCTCCGATTTTTGACGAGCGCATCTATTAGACTAAAACCAATCGGGCT
TGCTCGTGTTTTGGTGACTCTGAATAGCTACAGCTGATCGCATGGTCTTGTACCGGCGAC
GTGTCTATCAAGTGTCTGCCTTATCAACTTTCGATGGTAGTTTATGTGCCTACCATGGTT
GTTACGGGTAACGGAGAATAAGGGTTCGACTCCGGAGAGGGAGCCTGAGAAACGGCTACC
ACATCCAAGGAAGGCAGCAGGCGCGCAAATTACCCACTCTCGGCACGAGGAGGTAGTGAC
GAAAAATAACGAGACCGTTCTCAATGAGGCCGGTTATCGGAATGGGTACAATTTAAACCC
GTTAACGAGGATCTATGAGAGGGCAAGTCTGGTGCCAGCAGCCGCGGTAATTCCAGCTCT
CAAAGTGTATATCGTCATTGCTGCGGTTAAAAAGCTCGTAGTTGGATCTGCGCTTGAGGA
CTCGGTCCACCCGTTGGGTGAGAACTGGGCTCCTCGGCTACATGTGCTGGTTTTCCCTGC
GTTACCTTTACCGGTCGCGTAGGGTGGCTAGCGAGTTTACTTTGAAAAAATTAGAGTGCT
TAAAGCGGGCTTTAATCTGAATATTTGTGCATGGAATAATAGAATAGGATCTCGGTTCTA
TTTTGTTGGTTTTCTGATCTGAGATAATGGTTAAGAGGGACAGACGGGGGCATTCGTATC
GCTGCGTAACGGATAGAGTTGACGAAACATGGCGGCATTCACCCGAATAGCACTCGGTGT
GTTG-CTGCT----TTGGAGTGGCAG-TGGAGGTTATGCCGGTGTGGTAGTCGGTGTATT
TGCCGTCGGTATGCGCCGAGGAGTTCGCTGTGGTGCGCTAATGAAT-TAAAGAGGACCAT
ACTCAGGTGTGGAAACCTTTGG-GGTTGAAGCGTATTCA--CTGCATCGCGCAG-CGCCC
GTTATG-GCGCGCGGCTGTTACGGGCTGGTGCGGTTGTTGGGCGGTCGCATGCGACTTGC
CTACAGC-GGATTGACCCGTTGGAG-AGTTGCG-TGGCGTC-AACTCGGTGTGAAAGTTG
ACCACCTATCCGACCCGTCTTGAAACACGGACCAAGGAGTTTAGCATATGCGCAAGTCAT
TGGGTGGTAAACCTAAAGGCGTAATGAAAGTAAAGATCGCTCTAG--CGGTTGATATGGG
ATCCGTGTGGTGGCGGCGCACCATAGCCCCGTCCCCGTTGCTTGCAATAGGGCGGAGGTA
GAGCGCATACGCTGAGACCCGAAAGATGGTGAACTATG
>SSU seq10-1 MT988316_Thelastomatidae sp.2
ACATGCACCAAAGCTCCGATTTTTGACGAGCGCATCTATTAGACTAAAACCAATCGGGCC
TGCTCGTGTTTTGGTGACTCTGAATAGCTACAGCTGATCGCATGGTCTTGTACCGGCGAC
GTGTCTATCAAGTGTCTGCCTTATCAACTTTCGATGGTAGTTTATGTGCCTACCATGGTT
GTTACGGGTAACGGAGAATAAGGGTTCGACTCCGGAGAGGGAGCCTGAGAAACGGCTACC
ACATCCAAGGAAGGCAGCAGGCGCGCAAATTACCCACTCTCGGCATGAGGAGGTAGTGAC
GAAAAATAACGAGACCGTTCTCAATGAGGCCGGTTATCGGAATGGGTACAATTTAAACCC
GTTAACGAGGATCTATGAGAGGGCAAGTCTGGTGCCAGCAGCCGCGGTAATTCCAGCTCT
CAAAGTGTATATCGTCATTGCTGCGGTTAAAAAGCTCGTAGTTGGATCTGCGCTTGAGGA
CTCGGTCCACCCGTTGGGTGAGAACTGGGCTCCTCGGCTAAATGTGCTGGTTTTCCCTAC
GTTGCCTTTACCGGTCGCGTAGGGTGGCTAGCGAGTTTACTTTGAAAAAATTAGAGTGCT
TAAAGCGGGCTTTAATCTGAATATTTGTGCATGGAATAATAGAATAGGATCTCGGTTCTA
TTTTGTTGGTTTTCTGATCTGAGATAATGGTTAAGAGGGACAGACGGGGGCATTCGTATC
GCTGCGTAACGGATAGAGTTGACGAAACACGGCGGCATTCATCCGAATAGTACT-GTTGT
GTTGCCTCAC----ACGGAGTGGCAG-CTTTGGTTGCGCT-GTATGGTAGCCGGTGTATT
TGCCGTTGGTATGCGCCGAGAAATTCGCTGTGGTGCGCTAATGAAT-CAAAGAGGACCAT
ACTCTGGTGTGGAAACCTTTGG-GGCTGAGGCGTATCTA--GTGCATCGCTATG-CGCCC
GTTATG-GCGCACGGCTGTTATGGGTTGGTGTGGCTATTGGGCGGTCGCATGCGACTTGC
CTATAGT-TGATTAGCCCATTGAGG-AGTTGCG-TGGCGCG-ATTTCGGTGTGAAAGTCG
ACCACCTATCCGACCCGTCTTGAAACACGGACCAAGGAGTTTAGCATATGCGCGAGTCAT
TGGGTGGTAAACCTAAAGGCGTAATGAAAGTAAAGATCGCTCTAG--CGGTTGATATGGG
ATCCGTATAGAGGCGGCGCACCATAGCCCCGTCCCCGTTGCTTGCAATAGGGCGGAGGTA
GAGCGCATACGCTGAGACCCGAAAGATGGTGAACTATG
>EF180068.1_MG189597.1_Thelastoma_krausi
ACATGCACCAAAGCTCCGATTTTTGACGAGCGCATTTATTAGACTAAAACCAATCGGGCC
TGCTCGTGTTTTGGTGACTCTGAATAGCTACAGCTGATCGCATGGTCTTGTACCGGCGAC
AGATCTATCAAGTATCTGCCTTATCAACTTTCGATGGTAGTTTATGTGCCTACCATGGTT
GTTACGGGTAACGGAGAATAAGGGTTCGACTCCGGAGAGGGAGCCTGAGAAACGGCTACC
ACATCCAAGGAAGGCAGCAGGCGCGCAAATTACCCACTCTCGGCATGAGGAGGTAGTGAC
GAAAAATAACGAGACCGTTCTCTATGAGGCCGGTTATCGGAATGGGTACAATTTAAACCC
GTTAACGAGGATCTATGAGAGGGCAAGTCTGGTGCCAGCAGCCGCGGTAATTCCAGCTCT
CAAAGTGTATATCGTCATTGCTGCGGTTAAAAAGCTCGTAGTTGGATCTGCGCTTGAAGA
CTCGGTCCACCCTCTGGGTGAGAACTGGGCTCTTCGGCTACT-GTGCTGGTTTTCCCTGC
ATTGCCTTTACCGGTCGTGTAGGGTGGCTAGCGAGTTTACTTTGAAAAAATTAGAGTGCT
TAAAGCGGGCT-TTACCTGAATATTTGTGCATGGAATAATAGAATAAGATCTCGGATCTA
TTTTGTTGGTTTTCTGATCTGAAATAATGGTTAAGAGGGACAGACGGGGGCATTCGTATC
GCTGCGTAACGAACAGAACTGACGAAACACGGTGGTATTCACCCGACAATTTGCTGCAGT
GTTA-CTGTT----TTGGAGCGGCAG-CGGGGGTTTGCAAGTAGAACGAGTCGGTGTATT
TGCCACCGGTATGCATCGAGAAATTCGCTTTGGTGCGCTAATGTGTCTAAAGAGGACCAT
GCTCGGGTGTGGAAACCTTTAG-GGTTGAGGCGTATCCG--CTGCATCGCGCAGTCGCCC
GTTGTA-GTGCGTAGCTGTTGCGGATTGGTGTGGCTATTGGGCGGTCGCATGCGACTTGC
TTATAGT-TGGTTGATCCGTTGAGG-TGTTGCG-TGGCGTA-GACTCGGTGTAAAAGTCG
GTCACCTGTTCGACCCGTCTTGAAACACGGACCAAGGAGTTTAGCATATGCGCGAGTCAT
TGGGTGGTAAACCTAAAGGCGAAATGAAAGTAAAGACTGCTTTAG--CGGTTGATATGGG
ATCCGCAGAGTGGCGGCGCACCATAGCCCCGTCCTGATTGCTTGCAATGGGGCGGAGGTA
GAGCGCATACGCTGAGACCCGAAAGATGGTGAACTATG
>LC214830.1_LC214837.1_Thelastoma_sp.
ACATGCACCAAAGCTCCGATTTTTGACGAGCGCATCTATTAGACTAAAACCAATCGGGCT
TGCTCGTGTTTTGGTGACTCTGAATAGCTACAGCTGATCGCATGGTCTTGTACCGGCGAC
GTGTCTATCAAGTGTCTGCCTTATCAACTTTCGATGGTAGTTTATGTGCCTACCATGGTT
GTTACGGGTAACGGAGAATAAGGGTTCGACTCCGGAGAGGGAGCCTGAGAAACGGCTACC
ACATCCAAGGAAGGCAGCAGGCGCGCAAATTACCCACTCTCGGCACGAGGAGGTAGTGAC
GAAAAATAACGAGACCGTTCTCAATGAGGCCGGTTATCGGAATGGGTACAATTTAAACCC
GTTAACGAGGATCTATGAGAGGGCAAGTCTGGTGCCAGCAGCCGCGGTAATTCCAGCTCT
CAAAGTGTATATCGTCATTGCTGCGGTTAAAAAGCTCGTAGTTGGATCTGCGCTTGAGGA
CTCGGTCCACCCGTTGGGTGAGAACTGGGCTCCTCGGCTACT-GTGCTGGTTTTCCCTGC
GTTACCTTTACCGGTCGCGTAGGGTGGCTAGCGAGTTTACTTTGAAAAAATTAGAGTGCT
TAAAGCGGGCT-TTATCTGAATATTTGTGCATGGAATAATAGAATAGGATCTCGGTTCTA
TTTTGTTGGTTTTCTGATCTGAGATAATGGTTAAGAGGGACAGACGGGGGCATTCGTATC
GCTGCGTAACGGATAGAGTTGACGAAACATGGCGGCATTCACCCGAATAGCACTCGGTGT
GTTG-CTGCT----TTGGAGTGGCAG-TGGAGGTTATGCCGGTGTGGTAGTCGGTGTATT
TGCCGTCGGTATGCGCCGAGGAGTTCGCTGTGGTGCGCTAATGAAT-TAAAGAGGACCAT
ACTCAGGTGTGGAAACCTTTGG-GGTTGAAGCGTATTCA--CTGCATCGCGCAG-CGCCC
GTTATG-GCGCGCGGCTGTTACGGGCTGGTGCGGTTGTTGGGCGGTCGCATGCGACTTGC
CTACAGC-GGATTGACCCGTTGGAG-AGTTGCG-TGGCGTC-AACTCGGTGTGAAAGTTG
ACCACCTATCCGACCCGTCTTGAAACACGGACCAAGGAGTTTAGCATATGCGCAAGTCAT
TGGGTGGTAAACCTAAAGGCGTAATGAAAGTAAAGATCGCTCTAG--CGGTTGATATGGG
ATCCGTGCGGTGGCGGCGCACCATAGCCCCGTCCCCGTTGCTTGCAATAGGGCGGAGGTA
GAGCGCATACGCTGAGACCCGAAAGATGGTGAACTATG
>ON616696.1_ON616700.1_Protrelleta_floridana
ACATGCACCAAAGCTCCGATTTTTGACGAGCGCATCTATTAGATTAAAACCAATCGGGCT
TGTCTGTTAGTTGGTGACTCTGAATAGCTATGGCTGATCGCATGGTTTTATACCGGCGAC
GTGTCGATCAAGTGTCTGCCTTATCAACTGTCGATGGTAGTTTATGTGCCTACCATGGTT
GTTACGGGTAACGGAGAATAAGGGTTCGACTCCGGAGAGGGAGCCTGAGAAACGGCTACC
ACATCCAAGGAAGGCAGCAGGCGCGCAAATTACCCACTCTCGGCATGAGGAGGTAGTGAC
GAAAAATAACGAGACCGTTCTCTATGAGGCCGGTTATCGGAATGGGTACAATTTAAACCC
GTTAACGAGGATCTATGAGAGGGCAAGTCTGGTGCCAGCAGCCGCGGTAATTCCAGCTCT
CAAAGTGTATATCGTCATTGCTGCGGTTAAAAAGCTCGTAGTTGGATCTGCGCTTGAGAA
CGTGGTCCGCCCTTTGGGCGAGAACTGCGCTTCTCGGCTAGTTGTGCTGGTTTTGCCTAC
GTTGCCTTAATCGGTCGCGTTGGGTGGCTAGCGAGTTTACTTTGAAAAAATTAGAGTGCT
TAAAGCGGACGTTTTTCTGAATATTCGTGCATGGAATAATAGAATAGGATCTCGGTTCTA
TTTTGTTGGTTTTCTGATCTGAGATAATGGTTAAGAGGGACGGACGGGGGCATTCGTATC
GCTGCGTAACGGATAGAGTTGACGAAACACGTTGGCATTCAATCGTTGTGTTGCGGGCAG
TAAGCTACTTCATCATGGGTATGGTGTTGTGTTGGACCGCATGCGT-TCGACGGTGTATT
TGCCAACGGTATGCGCTGAGAAGATCGTTGTGATGTGCTAATACTTCTGTAGAGGACCAT
ACTTGGGCGTGGAAACTTTGGCTAGCTAAGGCATGTTCGTCGCTATTATAATGCAACTCG
GCGAGCTACGCACGGTTTGTATGGATTGATGTGGCTACTGAGCGGTCGCTTGCGACTTGC
TTGTATCATTGTTGATCGATGTTAATTGGAGTGTAA-AATGCGTCTCAGTGTGAAAGTCG
ACCACCTATCCGACCCGTCTTGAAACACGGACCAAGGAGTCTAGCATATGCGCAAGTCAT
TGGGTGAAAAACCTAAAGGCGCAATGAAAGTAGAGATCGCTTTAATGCGGTTGATATGGG
ATCCGTGTGCATGCGGCGCACCATAGCCCCGTCTACGTTGCTTGCAATAGGGCGGAGGTA
GAGCGCATATGCTGGTACCCGAAAGATGGTGAACTATG
>KJ632669.1_KF771649.1_Pseudonymus_spirotheca
ACATGCATCAAAGCTCCGATTTTTGAAGAGCGCATCTATTAGATTAAAACCAATCGGGCT
TGCTCGTGAATTGGTGACTCTGAATAGCTATTGCTGATCGCATGGTCTTGTACCGGCGAC
GTGTCTATCAAGTGTCTGCCTTATCAACTTTCGATGGTAGTTTATATGACTACCATGGTG
ATAACGGGTAACGGAGAATAAGGGTTCGACTCCGGAGAGGGAGCCTGAGAAACGGCTACC
ACATCCAAGGAAGGCAGCAGGCGCGCAAATTACCCACTCTCGGCATGAGGAGGTAGTGAC
GAAAAATAACGAGACCGTTCTCTATGAGGCCGGTTATCGGAATGGGTACAATTTAAACCC
GTTAACGAGGATCTATGAGAGGGCAAGTCTGGTGCCAGCAGCCGCGGTAATTCCAGCTCT
CAAAGTGTATATCGTCATTGCTGCGGTTAAAAAGCTCGTAGTTGGATCTGCGCTTCAGAA
CTCGGTCCGCCA-TTGGACGAGAACTGGGCTTCTGGGCTAGTACTGCTGGTTTTCCCTAC
GTTGCCTTTACCGGTCGCGTAGGGTGGCTAGCGAGTTTACTTTGAAAAAATTAGAGTGCT
TCAAGCGGGCTATTGCCTGAATACTCGTGCATGGAATAATAGAATAGGATCTCGGTTCTA
TTTTGTTGGTTTTCTGATCTGAGATAATGGTTAAGAGGGACAGACGGGGGCATTCGTATC
GCTGCGTAACGGATAGAGTTAACGAAACTTTATGGCATTCAACTGGTTTGTTGCGGAC--
TAATTTTTATCCTCATGGGTAAAGTGTTG-GTTGG-CTGTATGCGTATTAACAGTGTATT
TGCCATTGGTATGCGCTGAGAGGTTCGCTGTGATGTGTTAATATGTTTAAAGAGGACTAT
GC-TGGGTGTAGAAACCTTTACATATTGAAGCATATTCATTGTGATTTTTACTTAATT--
---ATCTGTGTGTGATTTTTGCGGATTTATGTTACTATTGAGCGGTCGCGTGCGACTTGC
TTATA-TGTTATGGGTCCGTATTAAATATCGCGTAT-AATGTTTCTCGGTGTGAAAGTTG
ACCACCTATCCGACCCGTCTTGAAACACGGACCAAGGAGTCTAGCATATACGCGAGTCAT
TGGGTGTTAAACCTAAAGGCGTAATGAAAGTGAATGTCGAGTTGAT-CGGCTGATATGGG
ATCCGTTTAGACGCGGCGCACCATAGCCCCGTCTTTGTTGCTTGCAATAGGGCGGAGGTA
GAGCGTATACGCTGGGACCCGAAAGATGGTGAACTATG
>KJ632668.1_KF771648.1_Pseudonymus_islamabadi
ACATGCATCAAAGCTCCGATTTTTGAAGAGCGCATCTATTAGATTAAAACCAATCGGGCT
TGCTCGTGAATTGGTGACTCTGAATAGCTATTGCTGATCGCATGGTCTTGTACCGGCGAC
GTGTCTATCAAGTGTCTGCCTTATCAACTTTCGATGGTAGTTTATATGACTACCATGGTG
ATAACGGGTAACGGAGAATAAGGGTTCGACTCCGGAGAGGGAGCCTGAGAAACGGCTACC
ACATCCAAGGAAGGCAGCAGGCGCGCAAATTACCCACTCTCGGCATGAGGAGGTAGTGAC
GAAAAATAACGAGACCGTTCTCTATGAGGCCGGTTATCGGAATGGGTACAATTTAAACCC
GTTAACGAGGATCTATGAGAGGGCAAGTCTGGTGCCAGCAGCCGCGGTAATTCCAGCTCT
CAAAGTGTATATCGTCATTGCTGCGGTTAAAAAGCTCGTAGTTGGATCTGCGCTTCAGAA
CTCGGTCCGCCA-TTGGGCGAGAACTGGGCTTCTGGGCTAGTACTGCTGGTTTTCCCTAC
GTTGCCTTTACCGGTCGCGTAGGGTGGCTAGCGAGTTTACTTTGAAAAAATTAGAGTGCT
TCAAGCGGGCTATTGCCTGAATACTCGTGCATGGAATAATAGAATAGGATCTCGGTTCTA
TTTTGTTGGTTTTCTGATCTGAGATAATGGTTAAGAGGGACAGACGGGGGCATTCGTATC
GCTGCGTAACGGATAGAGTTAACGAAACTTGGCGGCATTCAACCGGTTTGTTGCGGAC--
TGATTTTTATCCTCATGGGTAAAGTGTTG-GTTGG-CTGTATGCGTAT--ACGGTGTATT
TGCCGTCGGTATGCGCTGAGAGGTTCGCTATGATACGTTAATACGTTTAAAGAGGACTAT
AC-TGGGTGTAGAAACCTTTACGCGTTGAGGCGTATTCGTGGTGATTTTTATTTAGTT--
---GTCTGTGTGCGGTTTTTGCGGATTTATGTTACTATTGAGCGGTCGCATGCGACTTGC
TTATA-TGTTATGGATCCGTATTGAAAGTCGCGTAC-GACGTTTCTCGGTGTGAAAGTTG
ACCACCTATCCGACCCGTCTTGAAACACGGACCAAGGAGTCTAGCATATACGCGAGTCAT
TGGGTGTTAAACCTAAAGGCGTAATGAAAGTGAATGCTGAATTGAT-CAGTTGATATGGG
ATCCGTTTAGACGCGGCGCACCATAGCCCCGTCTTTGTTGCTTGCAATAGGGCGGAGGTA
GAGCGTATACGCTGGGACCCGAAAGATGGTGAACTATG
>MF102081.1_MF102080.1_Parapharyngodon_bainae
ACATGCACCAAAGCTCCGATTTATGAAGAGCGCATTTATTAGACTAAAACCAATCGGGCG
TGCTCGTGTTTTGGTGACTCTGAATAGCTACAGCTGATCGCATGGTCATGTACCGGCGAC
GTGTCTATCAAGTGTCTGCCTTATCAACTTTCGATGGTAGTTTATGTGCCTACCATGGTT
GTTACGGGTAACGGAGAATAAGGGTTCGACTCCGGAGAGGGAGCCTGAGAAACGGCTACC
ACATCCAAGGAAGGCAGCAGGCGCGCAAATTACCCACTCTCGGCATGAGGAGGTAGTGAC
GAAAAATAACGAGACCGTTCTCAATGAGGCCGGTTATCGGAATGAATACAATTTAAACCC
GTTAATGAGGATCTATGAGAGGGCAAGTCTGGTGCCAGCAGCCGCGGTAATTCCAGCTCT
CAAAGTGTATATCGTCATTGCTGCGGTTAAAAAGCTCGTAGTTGGATCTGCGCTTGAGGA
CTTGGTCCACATT-TCGGTGCGAACTGAGCTCCTCGGCTAGTCA-GCTGGTTTTCCCTAC
GTTGCCTTCACCGGTCGCGTAGGGTGGCTAGCGAGTTTACTTTGAAAAAATTAGAGTGCT
TAAAGCGGGCAATAATCTGAATATTTGTGCATGGAATAATAGAATAGGATCTCGGCTCTA
TTTTGTTGGTTTTCTGATCTGAGATAATGGTTAAGAGGGACAGACGGGGGCATTCGTATC
GCTGCGTAGCGGATAGAGTTGACGAAACACAATGGCATTCATCTAATTAGT--TTCGTTG
TATTGTTGTATATCAAATGGTCAA-TATATGGTTTAT-ACTGAATACTTGTTGGTGCTTT
TGCCATTGGTATGCGCTGAGAGGTTCGCTG-GATGCGTTAATGAATTTAAAGAGGACTAT
GCTTAAGTGTAGAACCC-TTTAAGGTTGAG-CATATTCATGGTGATTGCTTACGCTATAT
CACTTGCGCGCATTGTTATTACGAGCTTAGTTAGCTGTTGAGCGGTCGCATGCGACTTGC
TTATAGCTATGTTCGTTGATACTAT-AGTTGCGT-TGGTGATATCTTGGTGTAAAAGTTG
ACCACCTATCCGACCCGTCTTGAAACACGGACCAAGGAGTTTAGCATATACGCAAGTCAT
TGGGTGGTAAACCTAAAGGCGTAATGAAAGTAAAGATTGCTTTAATGCAATTGATATGGG
ATCTACATT-ACATAGCGCACCATAGTCCCGTCCCCGTTGCTTGCAATAGGGCGGAGATA
GAGCGTATACGCTGAGACCCGAAAGATGGTGAACTATG
>JF829224.1_JF829241.1_Parapharyngodon_echinatus
ACATGCACCAAAGCTCTGATTTACGAAGAGCGCATTTATTAGACTAAAACCAATCGGGCG
TGCTCGTGTTTTGGTGACTCTGAATAGCTACAGCTGATCGCATGGTCATGTACCGGCGAC
GTGTCTATCAAGTGTCTGCCTTATCAACTTTCGATGGTAGTTTATGTGCCTACCATGGTT
GTTACGGGTAACGGAGAATAAGGGTTCGACTCCGGAGAGGGAGCCTGAGAAACGGCTACC
ACATCCAAGGAAGGCAGCAGGCGCGCAAATTACCCACTCTCGGCATGAGGAGGTAGTGAC
GAAAAATAACGAGACCGTTCTCAATGAGGCCGGTTATCGGAATGAATACAATTTAAACCC
GTTAATGAGGATCTATGAGAGGGCAAGTCTGGTGCCAGCAGCCGCGGTAATTCCAGCTCT
CAAAGTGTATATCGTCATTGCTGCGGTTAAAAAGCTCGTAGTTGGATCTGCGCTTGAGGA
CTTGGTCCACATT-TCGGTGCGAACTAAGCTCCTCGGCTATTCA-GCTGGTTTTCCCTAC
GTTGCCTTTACCGGTCGCGTAGGGTGGCTAGCAAGTTTACTTTGAAAAAATTAGAGTGCT
TAAAGCGGGCAATAATCTGAATATTTGTGCATGGAATAATAGAATAGGATCTCGGCTCTA
TTTTGTTGGTTTTCTGATCTGAGATAATGGTTAAGAGGGACAGACGGGGGCATTCGTATC
GCTGCGTAGCGGATAGAGTTAACGAAACACAATGGCATTCATCTAATTAGCTATTTGTAG
TATTTTTGTATATCAAATAGTCAA-AGTATGGTAATA-GCTGAATACTTGTTGGTGCTTT
TGCCATTGGTATGCGCTGAGAGGTTCGCTA-GATACGTTGATAAATCAACAGAGGACTAT
ACTTGAGTGTAGAAACC-TTTAGGATTGGG-CGTATTCATGGTGATTGCTTTCGCTATAT
CGCATGCGCGCATTGTTATTATGGACTTAGTTTACTGTTGAGCGGTCGCATGCGACTTGC
TTATAGCTATGTYCATTGATGCCGCTAATTGCGT-GGCG-ATATCTTGGTGTAAAAGTTG
ACCACCTATCCGACCCGTCTTGAAACACGGACCAAGGAGTTTAGCATATACGCAAGTCAT
TGGGTAGTAAACCTAAAGGCGTAATGAAAGTAAAGATTGCTTTAATGCAATTAATATGGG
ATCTACATTGAGATAGCGCACCATAGTCCCGTCCCCGTTGCTTGCAATAGGGCGGAGATA
GAGCGTATACGCTGAGACCCGAAAGATGGTGAACTATG
>KJ778073.1_KJ778089.1_Thelandros_tinerfensis
ACATGCACCAAAGCTCCGATTTATGACGAGCGCATCTATTAGACTAAAACCAATCGGGCG
TGCTCGTGTTTTGGTGACTCTGAATAGCTACAGCTGATCGCATGGTCATGTACCGGCGAC
ATGTCTATCAAGTGTCTGCCTTATCAACTTTCGATGGTAGTTTATGTGCCTACCATGGTT
GTTACGGGTAACGGAGAATAAGGGTTCGACTCCGGAGAGGGAGCCTGAGAAACGGCTACC
ACATCCAAGGAAGGCAGCAGGCGCGCAAATTACCCACTCTCGGCATGAGGAGGTAGTGAC
GAAAAATAACGAGACCGTTCTCAATGAGGCCGGTTATCGGAATGGGTACAATTTAAACCC
GTTAACGAGGATCTATGAGAGGGCAAGTCTGGTGCCAGCAGCCGCGGTAATTCCAGCTCT
CAAAGTGTATATCGTCATTGCTGCGGTTAAAAAGCTCGTAGTTGGATCTGCGCTTGAGGA
CTTGGTCCACATT-TCGGTGCGAACTGAGCTCCTCGGCTACTTATGCTGGTTTTCCCTGC
GTTGCCTTTACCGGTCGCGTAGGGTGGCTAGCGAGTTTACTTTGAAAAAATTAGAGTGCT
TAAAGCGGGCTTTAATCTGAATATTTGTGCATGGAATAATAGAATAGGATCTCGGTTCTA
TTTTGTTGGTTTTCTGATCTGAGATAATGGTTAAGAGGGACAGACGGGGGCATTCGTATC
GCTGCGTAGCGGATAGAGTTGACGAAACACAGTGGCATTCATCCGATCAGCCGTTGATGG
TAT-GTTGTACATC--ATGGGCAA-TGTATGGCTGTTTGATGGCTGCTTGTTGGTGCTTT
TGCCATTGGTATGCGCTGAGAGGTTCGCTG-GATGCGTTAATGGAC-TAAAGAGGACTGC
GCTCGGGCGTAGAAACC-TTTGGGGTTGGG-CGTATTCATGGTGATTGCTATCGCTATAT
CGCTTGCGCGCATTGTCATTATGAGCTC-TTTGATTGTTGAGCGGTCGCATGCGACTTGC
TTACAGTTGTGTTCATTGATGCTC---ATTGCGT-GGCG-ATATCTTGGTGTAAAAGTTG
ACCACCTATCCGACCCGTCTTGAAACACGGACCAAGGAGTTTAGCATATACGCAAGTCAT
TGGGCGGTAAACCTAAAGGCGTAATGAAAGTAAAGGTTACTTTAATGTAGCTGATATGGG
ATCCGTA---ATATGGCGCACCATAGCCCCGTCCCTATTGCTTGCAATAGGGCGGAGGTA
GAGCGTATACGCTGAGACCCGAAAGATGGTGAACTATG
>KJ632671.1_KJ632667.1_Ozolaimus_linstowi
ACATGCACCAAAGCTCCGATTAATGAAGAGCGCATCTATTAGACTAAAACCAATCGGGCG
CGCTCGTGTTTTGGTGACTCTGAATAGCTACAGCTGATCGCATGGTCATGTACCGGCGAC
ATGTCTATCAAGTGTCTGCCTTATCAACTTTCGATGGTAGTTTATGTGCCTACCATGGTT
GTTACGGGTAACGGAGAATAAGGGTTCGACTCCGGAGAGGGAGCCTGAGAAACGGCTACC
ACATCCAAGGAAGGCAGCAGGCGCGCAAATTACCCACTCTCGGCATGAGGAGGTAGTGAC
GAAAAATAACGAGACCGTTCTCATTGAGGCCGGTTATCGGAATGGGTACAATTTAAACCC
GTTAACGAGGATCTATGAGAGGGCAAGTCTGGTGCCAGCAGCCGCGGTAATTCCAGCTCT
CAAAGTGTATATCGTCATTGCTGCGGTTAAAAAGCTCGTAGTTGGATCTGCGCTTGAGGA
CTTGGTCCACTCT-TTGGTGCGAACTGAGCTCCTCGGCTACTTGTGCTGGTTTTCCCTAC
GTTGCCTTTACCGGTCGCGTAGGGTGGCTAGCGAGTTTACTTTGAAAAAATTAGAGTGCT
TAAAGCGGGCTTTAATCTGAATATTTGTGCATGGAATAATAGAATAGGATCTCGGTTCTA
TTTTGTTGGTTTTCTGATCTGAGATAATGGTTAAGAGGGACAGACGGGGGCATTCGTATC
GCTGCGTAGCGGATAGAGTTAACGAAACACAATGGCATTCATCCAATCAGTTGTTGACGA
TAGGTGCACATATCACAATGGCTTAACCTATCCTGTTCAATAACTACTTGTTGGTGCTTT
TGCCATTGGTATGCGCTGAGAGGTTCGCTATGGTGCGTTAATAGTCCAAAAGAGGACTGC
ATCCGGATGTAGAAACCTTTAACGGTTGAAGCGTATCCGTGATAAGTCGCAGCACTAGCT
ATTTTATGTGCATTGTCACAATGGGTTTGTTTAATTATT-TGCAGTCGCATGCGACTTGC
TTTTAGAGATGCCCATTTGTGCTTACAATTGCATCGGTGTG---CTCGGTGTAAAAGTTG
ACCACCTATCCGACCCGTCTTGAAACACGGACCAAGGAGTTTAGCATATGCGCAAGTCAT
TGGGCGGTAAACCTAAAGGCGTAATGAAAGTAAAGATTGCTTTGATGCAATTGATATGGG
ATCTATTGGATGATAGCGCACCATAGCCCCGTCCC-GTTGCCTGCAATAGGGCGGAGGTA
GAGCGCATACGCTGAGACCCGAAAGATGGTGAACTATG
>JF829227.1_JF829246.1_Spauligodon_saxicolae
ACATGCACCAAAGCTCCGATTTTTGAAGAGCGCATTTATTAGACTAAAACCAATCGGGTC
TGCCCGTGTTTTGGTGACTCTGAATAGCTATAGCTGATCGCATGGTCATGTACCGGCGAC
ATATCTATCAAGTATCTGCCTTATCAACTTTCGATGGTAGTTTATGTGCCTACCATGGTT
GTTACGGGTAACGGAGAATAAGGGTTCGACTCCGGAGAGGGAGCCTGAGAAACGGCTACC
ACATCCAAGGAAGGCAGCAGGCGCGCAAATTACCCACTCTCGGCAAGAGGAGGTAGTGAC
GAAAAATAACGAGACCGTTCTCAATGAGGCCGGTTATCGGAATGGGTACAATTTAAACCC
GTTAACGAGAATCTATAAGAGGGCAAGTCTGGTGCCAGCAGCCGCGGTAATTCCAGCTCT
TAAAGTGTATATCGTTACTGTTGCGGTTAAAAAGCTCGTAGTTGGATCTGCGCTAGAGGA
CTTGGTCCACTTGTAGGGTGCGAACTAAGCTCCTCGGCTACAACGCCTGGTTTTCCCGAT
GTCGCCTTTACCGGTTGCGTCAGGTGACTGGCAATTTTACTTTGAAGAAATTAGAGTGTT
CAAAGCGGGCT-TTAGCTGAATATTTGTGCATGGAATAATAGAATAGGATCTTGGGTCCT
ACTTGTTGGTTTTGTGATCTAAGATAATGGTTAAGAGGGACAGACGGGGGCATTCGTATC
GCTGCGTAGCGGATAGAGTTAACAAAACACAGCAGCAATCATCCGATT-ATGTTG-ACGT
GTTACTTACACCT-ACGTGTAGCAGAGTTTCTGTTGATGTGTACAATGTGTCGGTGCTCT
TGCTGTTGTTATGCATTGAGGGGCTTGCAGAGGTACGGAAA-A-GATGTCAGAGGCCTAC
AT--TGATGCAGAAACCTTACGTTTTCT----GCTATCCTTGTAATT-ATTA---CGACG
CTTGCTGGCGTATTAACTGCATGTGTAAGTAGAGTGGTAGATTTGTCGCTTGCGGCCGTC
CTATCCTGTTGCTTC---TGTGCGGTAATTAC-TAGGCGTTGGCCACAGTGTATACGTTA
ATCACCTATCCGACCCGTCTTGAAACACGGACCAAGGAGTTTAGCATATATGCAAGTCAT
TGGGTGGAAAACCTAAAGGCGTAATGAAAATAAGAATATGTCTGTTGCG---GT------
----G-AT---GGC-GCGCACCATAGTCCTGTTAATATTGCTTGCAATTTAGCGGAGATA
GAGCATATATGCTGAGACCCGAAAGATGGTGAACTATG
>JF829226.1_JF829243.1_Spauligodon_nicolauensis
ACATGCACCAAAGCTCCGATTTTTGAAGAGCGCATTTATTAGACTAAAACCAATCGGGCT
TGCTCGTGTTTTGGTGACTCTGAATAGCTATAGCTGATCGCATGGTCATGTACCGGCGAC
ATATCTATCAAGTATCTGCCTTATCAACTTTCGATGGTAGTTTATGTGCCTACCATGGTT
GTTACGGGTAACGGAGAATAAGGGTTCGACTCCGGAGAGGGAGCCTGAGAAACGGCTACC
ACATCCAAGGAAGGCAGCAGGCGCGCAAATTACCCACTCTCGGCAAGAGGAGGTAGTGAC
GAAAAATAACGAGACCGTTCTCAATGAGGCCGGTTATCGGAATGGGTACAATTTAAACCC
GTTAACGAGAATCTATAAGAGGGCAAGTCTGGTGCCAGCAGCCGCGGTAATTCCAGCTCT
TAAAGTGTATATCGTTACTGTTGCGGTTAAAAAGCTCGTAGTTGGATCTGCGCTAGAGGA
CTTGGTCCACTTGTAGGGTGCGAACTAAGCTCCTCGGCTACAACGCCTGGTTTTCCCGAT
GTCGCCTTTACCGGTTGCATCAGGTGACTGGCAATTTTACTTTGAAGAAATTAGAGTGTT
CAAAGCGGGCT-TTAGCTGAATATTTGTGCATGGAATAATAGAATAGGATTTTGGGTCCT
ACTTGTTGGTTTTGTGATCTAAGATAATGGTTAAGAGGGACAGACGGGGGCATTCGTATC
GCTGCGTAGCGGATAGAGTTAACAAAACACAGCAGCAATCATCCAGTT-ATGTTG-ACGT
GTTGCTTACACCT-ACGTGTAGCAGAGTTTCGGCTGGTGGGTACAATGTGCCGGTGCTCT
TGCTGTTGTTATGCATTGAGGGGCTTGCAGAGGTACG-AAAGA-AACGGAAGAGGCCTAC
AT--TAATGTAGAAACCTTACGTTTTGT----GCTGTCCTTGTAATT-ATTT---CAACG
TTTGCTGGCGTATTAACTGCTTGTGCAGGTAGGGTGATAGATTTGTCGCTTGCGGCTGTC
CTATCCTGTTGTTTCAATTG--CGATAATTAC-TAGGCGTTGGCCACAGTGTATACGTTA
ATCACCTATCCGACCCGTCTTGAAACACGGACCAAGGAGTTTAGCATATATGCAAGTCAT
TGGGTGGAAAACCTAAAGGCGTAATGAAAATAAGAATATGTCTGTTGCG---GT------
----G-AT---GGC-GCGCACCATAGTCCTGTTAATATTGCTTGCAATTTAGCGGAGATA
GAGCATATATGCTGAGACCCGAAAGATGGTGAACTATG
>JF829225.1_JF829242.1_Spauligodon_auziensis
ACATGCACCAAAGCTCCGATTTTTGACGAGCGCATTTATTAGACTAAAACCAATCGGGTC
TGCCCGTGTTTTGGTGACTCTGAATAGCTATAGCTGATCGCATGGTCATGTACCGGCGAC
ATATCTATCAAGTATCTGCCTTATCAACTTTCGATGGTAGTTTATGTGCCTACCATGGTT
GTAACGGGTAACGGAGAATAAGGGTTCGACTCCGGAGAGGGAGCCTGAGAAACGGCTACC
ACATCCAAGGAAGGCAGCAGGCGCGCAAATTACCCACTCTCGGCAAGAGGAGGTAGTGAC
GAAAAATAACGAGACCGTTCTCAATGAGGCCGGTTATCGGAATGGGTACAATTTAAACCT
GTTAACGAGAATCTATAAGAGGGCAAGTCTGGTGCCAGCAGCCGCGGTAATTCCAGCTCT
TAAAGTGTATATCGTTACTGTTGCGGTTAAAAAGCTCGTAGTTGGATCTGCGCTAGAGGA
CTTGGTCCACTTGTAGGGTGCGAACTAAGCTCCTCGGCTACTACGCCTGGTTTTCCTGAT
GTGGCCTTTACCGGTTGCGTCAGGTGACTGGCAATTTTACTTTGAAGAAATTAGAGTGTT
CAAAGCGGGCT-TTAGCTGAATATTTGTGCATGGAATAATAGAATAGGATCTTGGGTCCT
ACTTGTTGGTTTTGTGATCTAAGATAATGGTTAAGAGGGACAGACGGGGGCATTCGTATC
GCTGCGTAGCGGATAGAGTTAACAAAACACAACAGCAATCATCCGGTTTATGTTG-ATAT
GTTACTTACCACTTACGTGTAGCAGGGTTTCAGTTGATGTGTACAATGTGCCGGTGCTCT
TGCTGTTGTTATGCATTGAGGGGCTTGCAGAGGTACG-AAAGA-GACAA-AGAGGCCTAC
AT--TGATGTAGAAACCTT-TGAATTTTTTTCGCTATCCTTGTAATT-GTAT-TTCTACG
CCTGCTGGCGTATTAACTACTTGGGTAAGTAGAATGATTGATTTGTCGCTTGCGGCTGTC
TTATCTTGTTGCTTCTATTGT--GGTAATTAC-TAGGCGTTGGCCACAGTGTATAAGTTA
ATCACCTATCCGACCCGTCTTGAAACACGGACCAAGGAGTTTAGCATATATGCAAGTCAT
TGGGTGGAAAACCTAAAGGCGTAATGAAAATAAGTATATGTCTGTTGCA---GT------
----GCAA---GAC-GCGCACCATAGTCCTGTTAATATTGCATGCAATTTAGCGGAGATA
GAGCATATATGGTGAGACCCGAAAGATGGTGAACTATG
>KJ778074.1_KJ778102.1_Spauligodon_cabrerae
ACATGCATCAAAGCTCCGATTTTTGACGAGCGCATTTATTAGACTAAAACCAATCGGTTT
TGACCGTGTTTTGGTGACTCTGAATAGCTATAGCTGATCGCATGGTCTTGTACCGGCGAC
ATATCAATCAAGTATCTGCCTTATCAACTTTCGATGGTAGTTTATGTGCCTACCATGGTT
GTTACGGGTAACGGAGAATAAGGGTTCGACTCCGGAGAGGGAGCCTGAGAAACGGCTACC
ACATCCAAGGAAGGCAGCAGGCGCGCAAATTACCCACTCTCGGCAAGAGGAGGTAGTGAC
GAAAAATAACGAGACCGTTCTCAATGAGGCCGGTCATCGGAATGGGTACAATTTAAACCC
GTTAACGAGAATCTATAAGAGGGCAAGTCTGGTGCCAGCAGCCGCGGTAATTCCAGCTCT
TAAAGTGTATATCGTTACTGTTGCGGTTAAAAAGCTCGTAGTTGGATCTGCGCTAGAGGA
CTTGGTCCACTTGTAGGGTGCGAACTAAGCTCCTCGGCTACAACGCCTGGTTTTCCCGAT
GTGGCCTTTACCGGTTGCGTCAGGTGACTGGCAATTTTACTTTGAAGAAATTAGAGTGTT
CAAAGCGGGCT-TTAGCTGAATATTTGTGCATGGAATAATAGAATAGGATCTTGGATCCT
ACTTGTTGGTTTTGTGATCTAAGATAATGGTTAAGAGGGACAGACGGGGGCATTCGTATC
GCTGCGTAGCGGATAGAGTTAACAAAACACAGCAGCAATCATCCGATT-ATGTTG-ACGT
GTTGCTTACACCTAACGTGTAGCAGAGTTTCGGTTGATGTGTACAATGTGCCGGTGCTCT
TGCTGTTGTTATGCATTGAGGGGCTTGCAAAGGTACGGAAACA-GACATCAGAGGCCTAC
AT--TGATGCAGAAACCTTATGTTGTTTCC--GCTATCCTTGTAATTAGTTT-CGCTGCG
CCTGCTGGCGTATTAACTGCATGTGTAAGTAGTGTAATAGATTTGTCGCTTGCGGCTGTC
CTATTCTGTTGCATCCGTTGTGCGGTAATTACATAGGCGTTAGCCACAGTGTATACGTTA
ATCACCTATCCGACCCGTCTTGAAACACGGACCAAGGAGTTTAGCATATATGCGAGTCAT
TGGGTGTAAAACCTAAAGGCGTAATGAAAATAATAATATGTCTGTTGCT---GT------
----GCATT--GAC-GCGCACCATAGTCCTGCTAATATTGCTTGCAATTTAGCGGAGATA
GAGCATATATGCTGAGACCCGAAAGATGGTGAACTATG
>KY462826.1(unpub)_EF464554.1_Syphacia_obvelata
ACATGCACCAAAGCTCCGATTAATGACGAGCGCATCTATTAGACCAAAAACAATGG-GGT
GCCCC-TGTTTTGGTGACTCTGAATAGCTATGGCTGATCGCATGGTCTCGAACCAGCGAC
ATGTCTATCAAGTATCTGCCTTATCAACTTTCGATGGTAGTTTATGTGCCTACCATGGTT
GTTACGGGTAACGGAGAATAAGGGTTCGACTCCGGAGAGGGAGCCTGAGAAACGGCTACC
ACATCCAAGGAAGGCAGCAGGCGCGCAAATTACCCACTCTCGGCATGAGGAGGTAGTGAC
GAAAAATAACGAGACCGTTCTCAATGAGGCCGGTTATCGGAATGGGCACAATTTAAACCC
TTTAACGAGGATCTATGAGAGGGCAAGTCTGGTGCCAGCAGCCGCGGTAATTCCAGCTCT
CAAAGTGTATATCGTCATTGTTGCGGTTAAAAAGCTCGTAGTTGGATCACTGCCTGTGGC
CTCGGTCCACCATTTTGGTGCGTACTGAGCGCCCGGGCTAT-TATGCTGGTTTTCCCTGC
GTTGCCTTTACCGGTTGCGTAGGGTGGCTGGCGAGTTTACCTTGAAAAAATTAGAGTGCT
TAAAGCGGGCTTTTACCTGAATAGTGGTGCATGGAATAATAGAATAGGATCTCGGTTCTA
TTTTGTTGGTTTTCTGAACAGAGATAATGGTTAAGAGGAACAGACGGGGGCATTCGTATC
GCTGCGTAGCGGATAGAGTTAACAGCATGAGACGGCATTCAGCCGATGGGCAACGA---G
CGGTGCACAGGTTC---GAAGCAATGGCGCGCATACTTGTAACGTACGCGTCGGTGCTTT
TGCCGTCATTGCGCGCTGAGGCACTCAGGGTGATGTGTTGCAGATACGGCAGAGGACTGT
GCTCGCGTGCAGAACCCTACGATCGTAAAGGCATATTCGCTGTGACGCATATTATTCTAC
CCGCAATGCGCA--AACGCAGTGGATCGCATTGGCTGTT-GCCAGTGGCTTTTCACTTGT
TTCTAGTCCGGTGTGACCGT-GGCGCTCATGCGT-GGTAGATAGCTCGGTGTAAACGTTA
ATCACCTATCCGACCCGTCTTGAAACACGGACCAAGGAGTGTAGCATATGCGCAAGTTAT
TGGGTAGCAAACCTAAAAGCGAAATGAAAGTAATGATAAA-------CA--AATTATGAG
AGCTGTGTAGCAACGGTGCATCATAGTCCCGTCCTGATTGCTTGCAATAGGGCGGAGATA
GAGCGTATACGCTGTGACCCGAAAGATGGTGAACTATG
>KY462829.1(unpub)_EF464553.1_Syphacia_muris
ACATGCACCAAAGCTCCGATTAATGACGAGCGCATCTATTAGACCAAAAACAACGG-GAT
GTCCCATGTTTTGGTGACTCTGAATAGCTACTGCTGATCGCATGGTCTTGAACCAGCGAC
ATGTCTATCAAGTATCTGCCTTATCAACTTTCGATGGTAGTTTATGAGCCTACCATGGTT
GTTACGGGTAACGGAGAATAAGGGTTCGACTCCGGAGAGGGAGCCTGAGAAACGGCTACC
ACATCCAAGGAAGGCAGCAGGCACGCAAATTACCCACTCTCGGCACGAGGAGGTAGTGAC
GAAAAATAACGAGACCGTTCTCAATGAGGCCGGTTATCGGAATGGGCTCAATTTAAAACC
GTTAACGAGGATCTATGAGAGGGCAAGTCTGGTGCCAGCAGCCGCGGTAATTCCAGCTCT
CAAAGTGTATATCGTTATTGTTGCGGTTAAAAAGCTCGTAGTTGGATCAGTGCTGGAGGC
CTCGGTTCACCGTTTCGGTGCGTACTGAGCACCTCAGCTAAATGTGCTGGTTTTCCCTTC
GTTGCTTTCATCGGCTGCGTTGGGTGGCTAGCGAGTTTACCTTGAAAAAATTAGAGTGCT
TAAAGCAGGGCTAAACCTGAACAGTGGTGCATGGAATAATAAAATAGGATCTCGGTTCTA
TTTTGTTGGTTTTCTGAACAGAGATAATGGTTAAGAGGAACAGACGGGGGCATTCGTATC
GCTGCGCAGCGGATGGAGTTAACA--GCATAATGATGA-CATTCAGCC-ATG----GTA-
--ATCT----ATACTTCGGTAACAAGGTAT--GCCAATT----GTATGCCTTGGTGTTTT
TGCCATCATTGCGCGCTGAGGCGCTTAGAGTGATGTG-TTGCA-GGTAGTAGAGGACTGC
GC-TTCATGCA-GAACCCTATAA-ACTAAT-----ATTCCTACAA--CGTAAGTAGTCC-
--TACCC-TACGCGATCAGCAAGTATGCGCATCGGTGCTT--CAGTGACATTTCACTGGC
TTGTTGAGTGGGTTGTGGTTTGTTGTAGGTAG-----AGACTGGCTCGGTGTAAACGTTG
ACCACCCATCCGACCCGTCTTGAAACACGGACCAAGGAGTGTAGCGTATACGCAAGTTAT
TGAGTGGCAAACTCAAAAGCGAAGTGAAAGTGAAGGTACGTATGCGGCT---GATATGCG
ATCCGTGTAGGGACGGCGCATCATAGTCCCGTCCGGATTGCTTGCAATAGGGCGGAGACA
GAGCGTATACGGTGCGACCCGAAAGATGGTGAACTATG
