# Supplementary material for: Evolution of Animal Parasitism in Nematodes of the Suborder Spirurina
Source: Ecol Evol. 2026 Apr 7;16(4):e73422. doi: 10.1002/ece3.73422 (PMC13058234; doi:10.1002/ece3.73422)
Supplement: Supplementary file 3 — Table S1: List of the sequences used in the phylogenetic analysis of the suborder Spirurina from the NCBI database. Table S2: List of the new sequences used in the phylogenetic analysis of the suborder Spirurina. Table S3: List of the sequences used in the phylogenetic analysis of the infraorder Oxyuridomorpha from NCBI database. Table S4: List of the new sequences used in the phylogenetic analysis of the infraorder Oxyuridomorpha. [file ECE3-16-e73422-s003.xlsx]

## Sheet: Table S1
Table S1. List of the sequences used in the phylogenetic analysis of the suborder Spirurina from the NCBI database
Nematode				Host			NCBI Accession No.
Species	Family	Superfamily	Infraorder	Actual host	Entry host category	Remarks	18S ribosomal RNA gene	28S ribosomal RNA gene (D2/D3 segment)
Thelastomatidae sp.1	Thelastomatidae	Thelastomatoidea	Oxyuridomorpha	Riukiaria cornuta	Millipede	Direct life cycle	See Table S2	MT988313
Thelastomatidae sp.2	Thelastomatidae	Thelastomatoidea	Oxyuridomorpha	Riukiaria semicircularis	Millipede	Direct life cycle	See Table S2	MT988316		crustacean
Thelastoma sp.	Thelastomatidae	Thelastomatoidea	Oxyuridomorpha	Riukiaria holstii	Millipede	Direct life cycle	LC214830	LC214837		millipede
Thelastoma krausi	Thelastomatidae	Thelastomatoidea	Oxyuridomorpha	Euryurus sp.	Millipede	Direct life cycle	EF180068	MG189597		cockroach
Aorurus agile	Thelastomatidae	Thelastomatoidea	Oxyuridomorpha	Narceus americanus	Miilipede	Direct life cycle	MN190720	MN190721		other insect
Hammerschmidtiella diesingi	Thelastomatidae	Thelastomatoidea	Oxyuridomorpha	Periplaneta americana	Cockroach	Direct life cycle	KJ632670	KP172227		amphibia
Hammerschmidtiella keeneyi	Thelastomatidae	Thelastomatoidea	Oxyuridomorpha	Diploptera punctata	Cockroach	Direct life cycle	KX752429	KX752430		reptile
Suifunema peregrinata	Thelastomatidae	Thelastomatoidea	Oxyuridomorpha	Pycnoscelus surinamensis	Cockroach	Direct life cycle	KX752427	KX752428		mammal
Cranifera cranifera	Thelastomatidae	Thelastomatoidea	Oxyuridomorpha	Blaberus discoidalis	Cockroach	Direct life cycle	ON616694	ON616698		other host
Leidynema appendiculata	Thelastomatidae	Thelastomatoidea	Oxyuridomorpha	Periplaneta lateralis	Cockroach	Direct life cycle	KY057031	KY057027		free-living
Leidynema portentosae	Thelastomatidae	Thelastomatoidea	Oxyuridomorpha	Gromphadorina portentosa	Cockroach	Direct life cycle	EF180073	GQ401114
Buzionema lutgardae	Thelastomatidae	Thelastomatoidea	Oxyuridomorpha	Byrsotria sp.	Cockroach	Direct life cycle	MW030190	MW030186
Buzionema validum	Thelastomatidae	Thelastomatoidea	Oxyuridomorpha	Archimandrita tessellata	Cockroach	Direct life cycle	MW030191	MW030187
Travassosinema claudiae	Travassosinematidae	Thelastomatoidea	Oxyuridomorpha	Parafontaria laminata	Millipede	Direct life cycle	KX844644	KX844645
Travassosinema viatorum	Travassosinematidae	Thelastomatoidea	Oxyuridomorpha	Chamberlinius hualienensis	Millipede	Direct life cycle	OP793505	OP793504
Cephalobellus brevicaudatus	Thelastomatidae	Thelastomatoidea	Oxyuridomorpha	Tipula sp.	Other Insect	Direct life cycle	MF668724	MF668725
Cephalobellus osmodermae	Thelastomatidae	Thelastomatoidea	Oxyuridomorpha	Cetonia sp.	Other Insect	Direct life cycle	OR514712	OR514715
Hystrignathus rigidus	Hystrignathidae	Thelastomatoidea	Oxyuridomorpha	Odontotaenius disjunctus	Other Insect	Direct life cycle	MH411156	MH411129
Lepidonema magnum	Hystrignathidae	Thelastomatoidea	Oxyuridomorpha	Passalus interstitialis	Other Insect	Direct life cycle	MH577324	MH569782
Urbanonema osorioi	Hystrignathidae	Thelastomatoidea	Oxyuridomorpha	Verres cavicollis	Other Insect	Direct life cycle	MN578051	MN578047
Coynema poeyi	Hystrignathidae	Thelastomatoidea	Oxyuridomorpha	Passalus pertyi	Other Insect	Direct life cycle	MH577322	MH244508
Pseudonymus spirotheca	Pseudonymidae	Thelastomatoidea	Oxyuridomorpha	Hydrophilus piceus	Other Insect	Direct life cycle	KJ632669	KF771649
Pseudonymus islamabadi	Pseudonymidae	Thelastomatoidea	Oxyuridomorpha	Hydrophilus piceus	Other Insect	Direct life cycle	KJ632668	KF771648
Triumphalisnema zuuei	Traklosiidae	Coronostomatoidea	Oxyuridomorpha	Proculejus hirtus	Other Insect	Direct life cycle	MH220047	MN628600
Gyrinicola japonica	Gyrinicolidae	Oxyuroidea	Oxyuridomorpha	Rhacophorus arboreus	Amphibia	Direct life cycle	LC456178	LC489226
Gyrinicola batrachiensis	Gyrinicolidae	Oxyuroidea	Oxyuridomorpha	Lithobates clamitans	Amphibia	Direct life cycle	OQ504515	OQ504557
Gyrinicola moohsia	Gyrinicolidae	Oxyuroidea	Oxyuridomorpha	tadpole	Amphibia	Direct life cycle	PP354088.1
Gyrinicola gulabrevioris	Gyrinicolidae	Oxyuroidea	Oxyuridomorpha	tadpole	Amphibia	Direct life cycle	PP354092.1
Parapharyngodon echinatus	Pharyngodonidae	Oxyuroidea	Oxyuridomorpha	Gallotia atlantica mahoratae	Reptile	Direct life cycle	JF829224	JF829241
Parapharyngodon bainae	Pharyngodonidae	Oxyuroidea	Oxyuridomorpha	Tropidurus torquatus	Reptile	Direct life cycle	MF102081	MF102080
Thelandros tinerfensis	Pharyngodonidae	Oxyuroidea	Oxyuridomorpha	Tarentola gomerensis	Reptile	Direct life cycle	KJ778073	KJ778089
Spauligodon nicolauensis	Pharyngodonidae	Oxyuroidea	Oxyuridomorpha	Tarentola bocagei	Reptile	Direct life cycle	JF829226	JF829243
Spauligodon cabrerae	Pharyngodonidae	Oxyuroidea	Oxyuridomorpha	Podarcis pityusensis	Reptile	Direct life cycle	KJ778074	KJ778102
Spauligodon auziensis	Pharyngodonidae	Oxyuroidea	Oxyuridomorpha	Tarentola mauritanica	Reptile	Direct life cycle	JF829225	JF829242
Trypanoxyuris minutus	Oxyuridae	Oxyuroidea	Oxyuridomorpha	Alouatta palliata	Mammal	Direct life cycle	KU285457	KU285463
Trypanoxyuris pigrae	Oxyuridae	Oxyuroidea	Oxyuridomorpha	Alouatta pigra	Mammal	Direct life cycle	KU285458	KU285469
Trypanoxyuris multilabiatus	Oxyuridae	Oxyuroidea	Oxyuridomorpha	Alouatta palliata	Mammal	Direct life cycle	KU285454	KU285473
Trypanoxyuris atelis	Oxyuridae	Oxyuroidea	Oxyuridomorpha	Ateles geoffroyi	Mammal	Direct life cycle	KU285460	KU285476
Aspiculuris tetraptera	Heteroxynematidae	Oxyuroidea	Oxyuridomorpha	Mus musculus	Mammal	Direct life cycle	MH215350	EF464551
Rhigonema naylae	Rhigonematidae	Rhigonematoidea	Rhigonematomorpha	Parafontaria laminata	Millipede	Direct life cycle	KX844642	KX844643
Rhigonema ingens	Rhigonematidae	Rhigonematoidea	Rhigonematomorpha	Thyropygus sp.	Millipede	Direct life cycle	JX069475	JX131616
Rhigonema disparovis	Rhigonematidae	Rhigonematoidea	Rhigonematomorpha	Spirostreptus sp.	Millipede	Direct life cycle	OQ629084	OQ627390
Rhigonema thysanophora	Rhigonematidae	Rhigonematoidea	Rhigonematomorpha	Euryurus sp.	Millipede	Direct life cycle	EF180067	MG195996
Obainia pachnephorus	Xustrostomatidae	Rhigonematoidea	Rhigonematomorpha	Spirostreptus sp.	Millipede	Direct life cycle	OQ629082	OQ627384
Obainia sp.	Xustrostomatidae	Rhigonematoidea	Rhigonematomorpha	Archispirostreptus gigas	Millipede	Direct life cycle	KU561101	KU561100
Xystrognathus phrissus	Ichthyocephalidae	Rhigonematoidea	Rhigonematomorpha	Apeuthes sp.	Millipede	Direct life cycle	JX101957	JX155274
Trachyglossoides sp.1	Xustrostomatidae	Rhigonematoidea	Rhigonematomorpha	Spirobolellus sp.	Millipede	Direct life cycle	MW030192	MW030188
Ransomnema bravoae	Ransomnematidae	Ransomnematoidea	Rhigonematomorpha	Anadenobolus putealis	Millipede	Direct life cycle	KY857887	KY857886
Heth pivari	Hethidae	Ransomnematoidea	Rhigonematomorpha	Narceus gordanus	Millipede	Direct life cycle	MK182092	MK182091
Heth taybaci	Hethidae	Ransomnematoidea	Rhigonematomorpha	Harpagophoridae sp.	Millipede	Direct life cycle	JX987085	JX946704
Carnoya philippinensis	Carnoyidae	Ransomnematoidea	Rhigonematomorpha	Rhinocricidae sp.	Millipede	Direct life cycle	KT957947	KT957944
Carnoya filipjevi	Carnoyidae	Ransomnematoidea	Rhigonematomorpha	Saipidobolus sp.	Millipede	Direct life cycle	JX982120	JX946703
Carnoya mexicana	Carnoyidae	Ransomnematoidea	Rhigonematomorpha	Anadenobolus putealis	Millipede	Direct life cycle	KT236089	KT236088
Carnoya cepacapitatus	Carnoyidae	Ransomnematoidea	Rhigonematomorpha	Anadenobolus putealis	Millipede	Direct life cycle	KT236087	KT236086
Brumptaemilius justini	Carnoyidae	Ransomnematoidea	Rhigonematomorpha	Archispirostreptus gigas	Millipede	Direct life cycle	JX999733	JX999732
Gilsonema gabonensis	Carnoyidae	Ransomnematoidea	Rhigonematomorpha	Spirostreptus sp.	Millipede	Direct life cycle	OQ629080	OQ627383
Cattiena trachelomegali	Carnoyidae	Ransomnematoidea	Rhigonematomorpha	Thyropygus sp.	Millipede	Direct life cycle	JX982117	JX419378
Insulanema longispiculum	Carnoyidae	Ransomnematoidea	Rhigonematomorpha	Apeuthes sp.	Millipede	Direct life cycle	JX982119	JX436471
Cosmocercoides pulcher	Cosmocercidae	Cosmocercoidea	Ascaridomorpha	Bufo japonicus	Amphibia	Direct life cycle	LC018444
Cosmocercoides tonkinensis	Cosmocercidae	Cosmocercoidea	Ascaridomorpha	Acanthosaura lepidogaster	Reptile	Direct life cycle	AB908160
Ascaris lumbricoides	Ascarididae	Ascaridoidea	Ascaridomorpha	Homo sapiens	Mammal	Direct life cycle	U94366	AY210806
Ascaris suum	Ascarididae	Ascaridoidea	Ascaridomorpha	Sus domesticus	Mammal	Direct life cycle	U94367	FJ418792
Parascaris equorum	Ascarididae	Ascaridoidea	Ascaridomorpha	Equus caballus	Mammal	Direct life cycle	U94378	MG937783
Toxascaris leonina	Ascarididae	Ascaridoidea	Ascaridomorpha	Vulpes vulpes	Mammal	Direct life cycle	JN256984	MG937784
Toxocara cati	Ascarididae	Ascaridoidea	Ascaridomorpha	Panthera tigris altaica	Mammal	Direct life cycle	JN256973	MW391924
Toxocara vitulorum	Ascarididae	Ascaridoidea	Ascaridomorpha	Water buffalo	Mammal	Direct life cycle	EF180078	FJ418790
Anisakis simplex	Anisakidae	Ascaridoidea	Ascaridomorpha	Mirounga angustirostris	Crustacean	Complex life cycle	MF072711	AY821754
Pseudoterranova decipiens	Anisakidae	Ascaridoidea	Ascaridomorpha	Zalophus californianus	Crustacean	Complex life cycle	U94380	AY821762
Heterocheilus tunicatus	Heterocheilidae	Ascaridoidea	Ascaridomorpha	Trichechus manatus	Mammal	Direct life cycle	U94373	AF226592
Krefftascaris sharpiloi	Ascarididae	Ascaridoidea	Ascaridomorpha	Chelodina rugosa	Other Host	Complex life cycle	GU245692
Dichelyne mexicanus	Cucullanidae	Seuratoidea	Ascaridomorpha	Ictalurus balsanus	Other Host	Complex life cycle	KP275689	MG182630
Truttaedacnitis truttae	Cucullanidae	Seuratoidea	Ascaridomorpha	Oncorhynchus mykiss	Other Host	Complex life cycle	KP275682	KY857891
Cucullanus grandistomis	Cucullanidae	Seuratoidea	Ascaridomorpha	Oxydoras niger	Other Host	Complex life cycle	KX752094	KX752093
Cucullanus opisthoporus	Cucullanidae	Seuratoidea	Ascaridomorpha	Cichla melaniae	Other Host	Complex life cycle	KX752092	KX752091
Cucullanus pinnai pterodorasi	Cucullanidae	Seuratoidea	Ascaridomorpha	Pterodoras granulosus	Other Host	Complex life cycle	OP942403	OP942397
Cucullanus pinnai pinnai	Cucullanidae	Seuratoidea	Ascaridomorpha	Trichomycterus spegazzinii	Other Host	Complex life cycle	OP942401	OP942395
Ichtyobronema hamulatum	Quimperiidae	Seuratoidea	Ascaridomorpha	Lota lota	Other Host	Complex life cycle	KY476351	KY476350
Gnathostoma sp.	Gnathostomatidae	Gnathostomatoidea	Gnathostomatomorpha	Sus scrofa ussuricus	Crustacean	Complex life cycle	MN752132	MN752134
Gnathostoma sp.	Gnathostomatidae	Gnathostomatoidea	Gnathostomatomorpha	Sus scrofa ussuricus	Crustacean	Complex life cycle	MN752133	MN752135
Procamallanus pseudolaeviconchus	Camallanidae	Camallanoidea	Camallanomorpha	Clarias gariepinus	Crustacean	Complex life cycle	OP602987	MN525307
Spirocamallanus inopinatus	Camallanidae	Camallanoidea	Camallanomorpha	Megaleporinus elongatus	Crustacean	Complex life cycle	MT901634	MT901636
Philometra rischta	Philometridae	Dracunculoidea	Camallanomorpha	Alburnus alburnus	Crustacean	Complex life cycle	MH725822	MH791052
Philometroides moraveci	Philometridae	Dracunculoidea	Camallanomorpha	Perccottus glenii	Crustacean	Complex life cycle	MH714520	MH791048
Skrjabillanus tincae	Skrjabillanidae	Dracunculoidea	Camallanomorpha	Tinca tinca	Crustacean	Complex life cycle	MH725827	MH791057
Skrjabillanus scardinii	Skrjabillanidae	Dracunculoidea	Camallanomorpha	Scardinius erythrophthalmus	Crustacean	Complex life cycle	MH725825	MH791055
Kalmanmolnaria intestinalis	Skrjabillanidae	Dracunculoidea	Camallanomorpha	Scardinius erythrophthalmus	Crustacean	Complex life cycle	MH725826	MH791056
Physaloptera sp.	Physalopteridae	Physalopteroidea	Spiruromorpha	Cebus capucinus	Other Insect	Complex life cycle	MG808040	MG808041
Turgida torresi	Physalopteridae	Physalopteroidea	Spiruromorpha	Dasyprocta punctata	Other Insect	Complex life cycle	EF180069	KY990020
Gongylonema pulchrum	Gongylonematidae	Gongylonematoidea	Spiruromorpha	Muntiacus reevesi	Other Insect	Complex life cycle	LC388753
Gongylonema nepalensis	Gongylonematidae	Gongylonematoidea	Spiruromorpha	Bos taurus	Other Insect	Complex life cycle	LC278392
Spirocerca lupi	Thelaziidae	Spiruroidea	Spiruromorpha	Domestic dog	Other Insect	Complex life cycle	AY751497	AY751500
Spirocerca sp.	Thelaziidae	Spiruroidea	Spiruromorpha	Urocyon littoralis	Other Insect	Complex life cycle	AY751498	AY751499
Dirofilaria immitis	Onchocercidae	Filarioidea	Spiruromorpha	Domestic dog	Other Insect	Complex life cycle	AF036638	KY990015
Loa loa	Onchocercidae	Filarioidea	Spiruromorpha	Homo sapiens	Other Insect	Complex life cycle	XR002251421	XR002251420
Mansonella perstans	Onchocercidae	Filarioidea	Spiruromorpha	Homo sapiens	Other Insect	Complex life cycle	MN432520
Mansonella ozzardi	Onchocercidae	Filarioidea	Spiruromorpha	Homo sapiens	Other Insect	Complex life cycle	MN432519
Caenorhabditis elegans	Rhabditidae	Rhabditoidea	Rhabditomorpha	free living			Z92784
Caenorhabditis briggsae	Rhabditidae	Rhabditoidea	Rhabditomorpha	free living			JN636061
Oscheius tipulae	Rhabditidae	Rhabditoidea	Rhabditomorpha	free living			EU196009	EU195969
1) Actual host indicates the host species from which each nematode specimen was isolated in this study or in the original report.
2) Entry host category represents the category of the primary intermediate host used for ancestral state reconstruction (ASR).
3) For species with direct life cycles, the host from which the nematode was isolated was treated as the definitive host, and its category was used directly.
4) For species with complex life cycles, the category reflects the primary intermediate host, as inferred from ecological traits or published reports.
5) Remarks indicate whether the parasitic nematode species have a direct or complex life cycle.

## Sheet: Table S2
Table S2. List of the new sequences used in the phylogenetic analysis of the suborder Spirurina
Nematode				Host			NCBI Accession No.
Species	Family	Superfamily	Infraorder	Actual host	Entry host category	Remarks	18S ribosomal RNA gene	28S ribosomal RNA gene (D2/D3 segment)
Thelastomatidae sp.1	Thelastomatidae	Thelastomatoidea	Oxyuridomorpha	Riukiaria cornuta	Millipede	Direct life cycle	PV642592	See Table S1
Thelastomatidae sp.2	Thelastomatidae	Thelastomatoidea	Oxyuridomorpha	Riukiaria semicircularis	Millipede	Direct life cycle	PV642593	See Table S1
Thelastomatidae sp.4	Thelastomatidae	Thelastomatoidea	Oxyuridomorpha	Chamberlinius uenoi	Millipede	Direct life cycle	PV642594	PV642607
Cephalobellus sp.2	Thelastomatidae	Thelastomatoidea	Oxyuridomorpha	Hyleoglomeris sp.	Millipede	Direct life cycle	PV642595	PV642608
Cephalobellus sp.4	Thelastomatidae	Thelastomatoidea	Oxyuridomorpha	Chamberlinius hualienensis	Millipede	Direct life cycle	PV642596	PV642609
1) Actual host indicates the host species from which each nematode specimen was isolated in this study or in the original report.
2) Entry host category represents the category of the primary intermediate host used for ancestral state reconstruction (ASR).
3) For species with direct life cycles, the host from which the nematode was isolated was treated as the definitive host, and its category was used directly.
4) For species with complex life cycles, the category reflects the primary intermediate host, as inferred from ecological traits or published reports.
5) Remarks indicate whether the parasitic nematode species have a direct or complex life cycle.

## Sheet: Table S3
Table S3. List of the sequences used in the phylogenetic analysis of the infraorder Oxyuridomorpha from NCBI database.
Nematode				Host			Sequence No.
Nematode species	Family	Superfamily	Infraorder	Actual host	Entry host category	Remarks	18S ribosomal RNA gene	28S ribosomal RNA gene (D2/D3 segment)
Thelastomatidae sp.1	Thelastomatidae	Thelastomatoidea	Oxyuridomorpha	Riukiaria cornuta	Millipede	Direct life cycle	See Table S2	MT988313
Thelastomatidae sp.2	Thelastomatidae	Thelastomatoidea	Oxyuridomorpha	Riukiaria semicircularis	Millipede	Direct life cycle	See Table S2	MT988316
Thelastoma sp.	Thelastomatidae	Thelastomatoidea	Oxyuridomorpha	Riukiaria holstii	Millipede	Direct life cycle	LC214830	LC214837
Thelastoma krausi	Thelastomatidae	Thelastomatoidea	Oxyuridomorpha	Euryurus sp.	Millipede	Direct life cycle	EF180068	MG189597
Aorurus agile	Thelastomatidae	Thelastomatoidea	Oxyuridomorpha	Narceus americanus	Miilipede	Direct life cycle	MN190720	MN190721
Hammerschmidtiella diesingi	Thelastomatidae	Thelastomatoidea	Oxyuridomorpha	Periplaneta americana	Cockroach	Direct life cycle	KJ632670	KP172227
Hammerschmidtiella keeneyi	Thelastomatidae	Thelastomatoidea	Oxyuridomorpha	Diploptera punctata	Cockroach	Direct life cycle	KX752429	KX752430
Suifunema peregrinate	Thelastomatidae	Thelastomatoidea	Oxyuridomorpha	Pycnoscelus surinamensis	Cockroach	Direct life cycle	KX752427	KX752428
Cranifera cranifera	Thelastomatidae	Thelastomatoidea	Oxyuridomorpha	Blaberus discoidalis	Cockroach	Direct life cycle	ON616694	ON616698
Travassosinema claudiae	Travassosinematidae	Thelastomatoidea	Oxyuridomorpha	Parafontaria laminata	Millipede	Direct life cycle	KX844644	KX844645
Travassosinema viatorum	Travassosinematidae	Thelastomatoidea	Oxyuridomorpha	Chamberlinius hualienensis	Millipede	Direct life cycle	OP793505	OP793504
Cephalobellus sp.1	Thelastomatidae	Thelastomatoidea	Oxyuridomorpha	Parafontaria tonominea species complex	Millipede	Direct life cycle	See Table S4	MT988351
Cephalobellus brevicaudatus	Thelastomatidae	Thelastomatoidea	Oxyuridomorpha	Tipula sp.	Other Insect	Direct life cycle	MF668724	MF668725
Cephalobellus osmodermae	Thelastomatidae	Thelastomatoidea	Oxyuridomorpha	Cetonia sp.	Other Insect	Direct life cycle	OR514712	OR514715
Hystrignathus rigidus	Hystrignathidae	Thelastomatoidea	Oxyuridomorpha	Odontotaenius disjunctus	Other Insect	Direct life cycle	MH411156	MH411129
Lepidonema magnum	Hystrignathidae	Thelastomatoidea	Oxyuridomorpha	Passalus interstitialis	Other Insect	Direct life cycle	MH577324	MH569782
Urbanonema osorioi	Hystrignathidae	Thelastomatoidea	Oxyuridomorpha	Verres cavicollis	Other Insect	Direct life cycle	MN578051	MN578047
Coynema poeyi	Hystrignathidae	Thelastomatoidea	Oxyuridomorpha	Passalus pertyi	Other Insect	Direct life cycle	MH577322	MH244508
Triumphalisnema zuuei	Traklosiidae	Coronostomatoidea	Oxyuridomorpha	Proculejus hirtus	Other Insect	Direct life cycle	MH220047	MN628600
Protrelleta floridana	Protrelloididae	Thelastomatoidea	Oxyuridomorpha	Blaberus discoidalis	Cockroach	Direct life cycle	ON616696	ON616700
Pseudonymus spirotheca	Pseudonymidae	Thelastomatoidea	Oxyuridomorpha	Hydrophilus piceus	Other Insect	Direct life cycle	KJ632669	KF771649
Pseudonymus islamabadi	Pseudonymidae	Thelastomatoidea	Oxyuridomorpha	Hydrophilus piceus	Other Insect	Direct life cycle	KJ632668	KF771648
Gyrinicola japonica	Gyrinicolidae	Oxyuroidea	Oxyuridomorpha	Rhacophorus arboreus	Amphibia	Direct life cycle	LC456178	LC489226
Gyrinicola batrachiensis	Gyrinicolidae	Oxyuroidea	Oxyuridomorpha	Lithobates clamitans	Amphibia	Direct life cycle	OQ504515	OQ504557
Gyrinicola moohsia	Gyrinicolidae	Oxyuroidea	Oxyuridomorpha	Lithobates catesbeianus	Amphibia	Direct life cycle	PP354088.1
Gyrinicola gulabrevioris	Gyrinicolidae	Oxyuroidea	Oxyuridomorpha	Lithobates catesbeianus	Amphibia	Direct life cycle	PP354092.1
Aspiculuris tetraptera	Heteroxynematidae	Oxyuroidea	Oxyuridomorpha	Mus musculus	Mammal	Direct life cycle	MH215350	EF464551
Parapharyngodon echinatus	Pharyngodonidae	Oxyuroidea	Oxyuridomorpha	Gallotia atlantica mahoratae	Reptile	Direct life cycle	JF829224	JF829241
Parapharyngodon bainae	Pharyngodonidae	Oxyuroidea	Oxyuridomorpha	Tropidurus torquatus	Reptile	Direct life cycle	MF102081	MF102080
Thelandros tinerfensis	Pharyngodonidae	Oxyuroidea	Oxyuridomorpha	Tarentola gomerensis	Reptile	Direct life cycle	KJ778073	KJ778089
Ozolaimus linstowi	Pharyngodonidae	Oxyuroidea	Oxyuridomorpha	Iguana iguana	Reptile	Direct life cycle	KJ632671	KJ632667
Spauligodon saxicolae	Pharyngodonidae	Oxyuroidea	Oxyuridomorpha	Darevskia raddei	Reptile	Direct life cycle	JF829227	JF829246
Spauligodon nicolauensis	Pharyngodonidae	Oxyuroidea	Oxyuridomorpha	Tarentola bocagei	Reptile	Direct life cycle	JF829226	JF829243
Spauligodon cabrerae	Pharyngodonidae	Oxyuroidea	Oxyuridomorpha	Podarcis pityusensis	Reptile	Direct life cycle	KJ778074	KJ778102
Spauligodon auziensis	Pharyngodonidae	Oxyuroidea	Oxyuridomorpha	Tarentola mauritanica	Reptile	Direct life cycle	JF829225	JF829242
Syphacia obvelata	Oxyuridae	Oxyuroidea	Oxyuridomorpha	Mastomys coucha	Mammal	Direct life cycle	KY462826	EF464554
Syphacia muris	Oxyuridae	Oxyuroidea	Oxyuridomorpha	Rattus tanezumi	Mammal	Direct life cycle	KY462829	EF464553
Rhigonema naylae	Rhigonematidae	Rhigonematoidea	Rhigonematomorpha	Parafontaria laminata	Millipede	Direct life cycle	KX844642	KX844643
Rhigonema ingens	Rhigonematidae	Rhigonematoidea	Rhigonematomorpha	Thyropygus sp.	Millipede	Direct life cycle	JX069475	JX131616
Rhigonema disparovis	Rhigonematidae	Rhigonematoidea	Rhigonematomorpha	Spirostreptus sp.	Millipede	Direct life cycle	OQ629084	OQ627390
Rhigonema thysanophora	Rhigonematidae	Rhigonematoidea	Rhigonematomorpha	Euryurus sp.	Millipede	Direct life cycle	EF180067	MG195996
Obainia sp.	Xustrostomatidae	Rhigonematoidea	Rhigonematomorpha	Archispirostreptus gigas	Millipede	Direct life cycle	KU561101	KU561100
Xystrognathus phrissus	Ichthyocephalidae	Rhigonematoidea	Rhigonematomorpha	Apeuthes sp.	Millipede	Direct life cycle	JX101957	JX155274
Trachyglossoides sp.1	Xustrostomatidae	Rhigonematoidea	Rhigonematomorpha	Spirobolellus sp.	Millipede	Direct life cycle	MW030192	MW030188
Ransomnema bravoae	Ransomnematidae	Ransomnematoidea	Rhigonematomorpha	Anadenobolus putealis	Millipede	Direct life cycle	KY857887	KY857886
Heth pivari	Hethidae	Ransomnematoidea	Rhigonematomorpha	Narceus gordanus	Millipede	Direct life cycle	MK182092	MK182091
Heth taybaci	Hethidae	Ransomnematoidea	Rhigonematomorpha	Harpagophoridae sp.	Millipede	Direct life cycle	JX987085	JX946704
Brumptaemilius justini	Carnoyidae	Ransomnematoidea	Rhigonematomorpha	Archispirostreptus gigas	Millipede	Direct life cycle	JX999733	JX999732
Cattiena trachelomegali	Carnoyidae	Ransomnematoidea	Rhigonematomorpha	Thyropygus sp.	Millipede	Direct life cycle	JX982117	JX419378
Insulanema longispiculum	Carnoyidae	Ransomnematoidea	Rhigonematomorpha	Apeuthes sp.	Millipede	Direct life cycle	JX982119	JX436471
Ascaris lumbricoides	Ascarididae	Ascaridoidea	Ascaridomorpha	Homo sapiens	Mammal	Direct life cycle	U94366	AY210806
Parascaris equorum	Ascarididae	Ascaridoidea	Ascaridomorpha	Equus caballus	Mammal	Direct life cycle	U94378	MG937783
Toxascaris leonina	Ascarididae	Ascaridoidea	Ascaridomorpha	Vulpes vulpes	Mammal	Direct life cycle	JN256984	MG937784
Anisakis simplex	Anisakidae	Ascaridoidea	Ascaridomorpha	Mirounga angustirostris	Crustacean	Complex life cycle	MF072711	AY821754
Pseudoterranova decipiens	Anisakidae	Ascaridoidea	Ascaridomorpha	Zalophus californianus	Crustacean	Complex life cycle	U94380	AY821762
Heterocheilus tunicatus	Heterocheilidae	Ascaridoidea	Ascaridomorpha	Trichechus manatus	Fish	Complex life cycle	U94373	AF226592
Krefftascaris sharpiloi	Ascarididae	Ascaridoidea	Ascaridomorpha	Chelodina rugosa	Fish	Complex life cycle	GU245692
1) Actual host indicates the host species from which each nematode specimen was isolated in this study or in the original report.
2) Entry host category represents the category of the primary intermediate host used for ancestral state reconstruction (ASR).
3) For species with direct life cycles, the host from which the nematode was isolated was treated as the definitive host, and its category was used directly.
4) For species with complex life cycles, the category reflects the primary intermediate host, as inferred from ecological traits or published reports.
5) Remarks indicate whether the parasitic nematode species have a direct or complex life cycle.

## Sheet: Table S4
Table S4. List of the new sequences used in the phylogenetic analysis of the infraorder Oxyuridomorpha
Nematode				Host			Sequence No.
Nematode species	Family	Superfamily	Infraorder	Actual host	Entry host category	Remarks	18S ribosomal RNA gene	28S ribosomal RNA gene (D2/D3 segment)
Thelastomatidae sp.1	Thelastomatidae	Thelastomatoidea	Oxyuridomorpha	Riukiaria cornuta	Millipede	Direct life cycle	PV642592	See Table S1
Thelastomatidae sp.2	Thelastomatidae	Thelastomatoidea	Oxyuridomorpha	Riukiaria semicircularis	Millipede	Direct life cycle	PV642593	See Table S1
Cephalobellus sp.2	Thelastomatidae	Thelastomatoidea	Oxyuridomorpha	Hyleoglomeris sp.	Millipede	Direct life cycle	PV642595	PV642608
Cephalobellus sp.4	Thelastomatidae	Thelastomatoidea	Oxyuridomorpha	Chamberlinius hualienensis	Millipede	Direct life cycle	PV642596	PV642609
Cephalobellus sp.4	Thelastomatidae	Thelastomatoidea	Oxyuridomorpha	Protaetia orientalis	Other Insect	Direct life cycle	PV642599	PV642610
Cephalobellus sp.4	Thelastomatidae	Thelastomatoidea	Oxyuridomorpha	Dorcus rectus	Other Insect	Direct life cycle	PV642600	PV642611
Cephalobellus sp.4	Thelastomatidae	Thelastomatoidea	Oxyuridomorpha	Holorusia mikado	Other Insect	Direct life cycle	PV642601	PV642612
Cephalobellus sp.4	Thelastomatidae	Thelastomatoidea	Oxyuridomorpha	Parafontaria tonominea species complex	Millipede	Direct life cycle	PV642602	PV642613
Binema sp.	Travassosinematidae	Thelastomatoidea	Oxyuridomorpha	Gryllotalpa orientalis	Other Insect	Direct life cycle	PV642603	PV642614
Shinghiella sp.	Travassosinematidae	Thelastomatoidea	Oxyuridomorpha	Gryllotalpa orientalis	Other Insect	Direct life cycle	PV642604	PV642615
Protrellus sp.	Protrelloididae	Thelastomatoidea	Oxyuridomorpha	Periplaneta japonica	Cockroach	Direct life cycle	PV642605	PV642616
1) Actual host indicates the host species from which each nematode specimen was isolated in this study or in the original report.
2) Entry host category represents the category of the primary intermediate host used for ancestral state reconstruction (ASR).
3) For species with direct life cycles, the host from which the nematode was isolated was treated as the definitive host, and its category was used directly.
4) For species with complex life cycles, the category reflects the primary intermediate host, as inferred from ecological traits or published reports.
5) Remarks indicate whether the parasitic nematode species have a direct or complex life cycle.
